# Supplementary material for: 1-(4-Chloro­phen­yl)-2-[4-hy­droxy-3-(3-meth­oxy­benzo­yl)-1,1-dioxo-2H-1λ6,2-benzothia­zin-2-yl]ethanone
Source: Acta Crystallogr Sect E Struct Rep Online. 2012 Mar 14;68(Pt 4):o1058–9. doi: 10.1107/S160053681201029X (PMC3344017; doi:10.1107/S160053681201029X)
Supplement: Supplementary file 1 [file e-68-o1058-sup1.cif]

##############################################################################
#                                                                            #
# This CIF contains the data in a paper accepted for publication in          #
# Acta Crystallographica Section E. It conforms to the requirements of       #
# Notes for Authors for Acta Crystallographica Section E, and has been       #
# peer reviewed under the auspices of the IUCr Commission on Journals.       #
#                                                                            #
# Full details of the Crystallographic Information File format               #
# are given in the paper "The Crystallographic Information File (CIF):       #
# a New Standard Archive File for Crystallography" by S. R. Hall, F. H.      #
# Allen and I. D. Brown [Acta Cryst. (1991), A47, 655-685].                  #
#                                                                            #
# The current version of the core CIF dictionary is obtainable from          #
# ftp://ftp.iucr.org/pub/cif_core.dic.                                       #
#                                                                            #
# Software is freely available for graphical display of the structure(s)     #
# in this CIF. For information consult the CIF software page                 #
# http://www.iucr.org/resources/cif/software.                                #
#                                                                            #
# This file may be used for bona fide research purposes within the           #
# scientific community so long as proper attribution is given to the journal # 
# article from which it was obtained.                                        #
#                                                                            #
##############################################################################
data_global
_audit_creation_method     SHELXL-97
_journal_date_recd_electronic     2012-02-24
_journal_date_accepted     2012-03-08
_journal_name_full     'Acta Crystallographica, Section E'
_journal_year     2012
_journal_volume     68
_journal_issue      4
_journal_page_first     o1058
_journal_page_last     o1059
_journal_paper_category     QO
_journal_paper_doi     10.1107/S160053681201029X
_journal_coeditor_code     PK2395
_publ_contact_author
;
    'Siddiqui, Hamid latif'
    Institute of Chemistry
    University of the Punjab
    Lahore
    Pakistan
;
_publ_contact_author_email     drhamidlatif@hotmail.com
_publ_contact_author_fax     ' 0092+42-923 1269 '
_publ_contact_author_phone     ' 0092-42-923 0463 '
_publ_section_title
;\
1-(4-Chlorophenyl)-2-[4-hydroxy-3-(3-methoxybenzoyl)-1,1-dioxo-2<i>H</i>-\
1\l^6^,2-benzothiazin-2-yl]ethanone
;
loop_
    _publ_author_name
    _publ_author_address
    'Siddiqui, Hamid Latif'
;
Institute of Chemistry
University of the Punjab
Lahore 54590
Pakistan
;
    'Ahmad, Matloob'
;
Chemistry Department
Govt. College University
Faisalabad
Pakistan
;
    'Gul, Salman'
;
Institute of Chemistry
University of the Punjab
Lahore 54590
Pakistan
;
    'Ashraf, Chaudhary Muhammad'
;
Institute of Chemistry
University of the Punjab
Lahore 54590
Pakistan
;
    'Parvez, Masood'
;
Department of Chemistry
The University of Calgary
2500 University Drive NW
Calgary
Alberta
Canada T2N 1N4
;
data_I
_chemical_name_systematic
;
1-(4-Chlorophenyl)-2-[4-hydroxy-3-(3-methoxybenzoyl)-1,1-dioxo-2<i>H</i>-
1\l^6^,2-benzothiazin-2-yl]ethanone
;
_chemical_name_common     ?
_chemical_formula_moiety     'C24 H18 Cl N O6 S'
_chemical_formula_sum     'C24 H18 Cl N O6 S'
_chemical_formula_iupac     'C24 H18 Cl N O6 S'
_chemical_formula_weight     483.90
_chemical_melting_point     ?
_symmetry_cell_setting     triclinic
_symmetry_space_group_name_H-M     'P -1'
_symmetry_space_group_name_Hall     '-P 1'
loop_
    _symmetry_equiv_pos_as_xyz
    'x, y, z'
    '-x, -y, -z'
_cell_length_a     7.2656(2)
_cell_length_b     11.4237(4)
_cell_length_c     12.8997(5)
_cell_angle_alpha     97.147(2)
_cell_angle_beta     96.934(2)
_cell_angle_gamma     91.166(2)
_cell_volume     1053.91(6)
_cell_formula_units_Z     2
_cell_measurement_reflns_used     4426
_cell_measurement_theta_min     1.00
_cell_measurement_theta_max     27.48
_cell_measurement_temperature     123(2)
_exptl_crystal_description     'Plate'
_exptl_crystal_colour     'Colorless'
_exptl_crystal_size_max     0.20
_exptl_crystal_size_mid     0.12
_exptl_crystal_size_min     0.02
_exptl_crystal_density_diffrn     1.525
_exptl_crystal_density_meas     ?
_exptl_crystal_density_method     'not measured'
_exptl_crystal_F_000     500
_exptl_absorpt_coefficient_mu     0.325
_exptl_absorpt_correction_type     multi-scan
_exptl_absorpt_process_details     '(<i>SORTAV</i>; Blessing, 1997)'
_exptl_absorpt_correction_T_min     0.938
_exptl_absorpt_correction_T_max     0.994
_exptl_special_details     ?
_diffrn_ambient_temperature     123(2)
_diffrn_radiation_type     MoK\a
_diffrn_radiation_wavelength     0.71073
_diffrn_radiation_source     'fine-focus sealed tube'
_diffrn_radiation_monochromator     graphite
_diffrn_measurement_device_type     'Nonius KappaCCD'
_diffrn_measurement_method     '\w and \f scans'
_diffrn_detector_area_resol_mean     ?
_diffrn_reflns_number     8755
_diffrn_reflns_av_R_equivalents     0.0412
_diffrn_reflns_av_sigmaI/netI     0.0505
_diffrn_reflns_theta_min     3.21
_diffrn_reflns_theta_max     27.46
_diffrn_reflns_theta_full     25.00
_diffrn_measured_fraction_theta_max     0.981
_diffrn_measured_fraction_theta_full     0.991
_diffrn_reflns_limit_h_min     -9
_diffrn_reflns_limit_h_max     9
_diffrn_reflns_limit_k_min     -14
_diffrn_reflns_limit_k_max     14
_diffrn_reflns_limit_l_min     -16
_diffrn_reflns_limit_l_max     16
_diffrn_standards_number     0
_diffrn_standards_interval_count     .
_diffrn_standards_interval_time     .
_diffrn_standards_decay_%     ?
_refine_special_details
;
Refinement of <i>F</i>^2^ against ALL reflections. The weighted <i>R</i>-factor
<i>wR</i> and goodness of fit <i>S</i> are based on <i>F</i>^2^, conventional
<i>R</i>-factors <i>R</i> are based on <i>F</i>, with <i>F</i> set to zero for
negative <i>F</i>^2^. The threshold expression of <i>F</i>^2^ >
\s(<i>F</i>^2^) is used only for calculating <i>R</i>-factors(gt) <i>etc</i>.
and is not relevant to the choice of reflections for refinement.
<i>R</i>-factors based on <i>F</i>^2^ are statistically about twice as large
as those based on <i>F</i>, and <i>R</i>- factors based on ALL data will be
even larger.
;
_reflns_number_total     4729
_reflns_number_gt     3796
_reflns_threshold_expression     I>2\s(I)
_refine_ls_structure_factor_coef     Fsqd
_refine_ls_matrix_type     full
_refine_ls_R_factor_all     0.0732
_refine_ls_R_factor_gt     0.0543
_refine_ls_wR_factor_gt     0.0992
_refine_ls_wR_factor_ref     0.1109
_refine_ls_goodness_of_fit_ref     1.091
_refine_ls_restrained_S_all     1.091
_refine_ls_number_reflns     4729
_refine_ls_number_parameters     300
_refine_ls_number_restraints     0
_refine_ls_hydrogen_treatment     constr
_refine_ls_weighting_scheme     calc
_refine_ls_weighting_details
         'calc w=1/[\s^2^(Fo^2^)+(0.0049P)^2^+2.1351P] where P=(Fo^2^+2Fc^2^)/3'
_atom_sites_solution_hydrogens     geom
_atom_sites_solution_primary     direct
_atom_sites_solution_secondary     difmap
_refine_ls_shift/su_max     0.000
_refine_ls_shift/su_mean     0.000
_refine_diff_density_max     0.400
_refine_diff_density_min     -0.461
_refine_ls_extinction_method     none
_refine_ls_extinction_coef     ?
loop_
    _atom_type_symbol
    _atom_type_description
    _atom_type_scat_dispersion_real
    _atom_type_scat_dispersion_imag
    _atom_type_scat_source
    'C' 'C' 0.0033 0.0016
                         'International Tables Vol C Tables 4.2.6.8 and 6.1.1.4'
    'H' 'H' 0.0000 0.0000
                         'International Tables Vol C Tables 4.2.6.8 and 6.1.1.4'
    'Cl' 'Cl' 0.1484 0.1585
                         'International Tables Vol C Tables 4.2.6.8 and 6.1.1.4'
    'N' 'N' 0.0061 0.0033
                         'International Tables Vol C Tables 4.2.6.8 and 6.1.1.4'
    'O' 'O' 0.0106 0.0060
                         'International Tables Vol C Tables 4.2.6.8 and 6.1.1.4'
    'S' 'S' 0.1246 0.1234
                         'International Tables Vol C Tables 4.2.6.8 and 6.1.1.4'
_computing_data_collection     'COLLECT (Hooft, 1998)'
_computing_cell_refinement     'DENZO (Otwinowski & Minor, 1997)'
_computing_data_reduction     'SCALEPACK (Otwinowski & Minor, 1997)'
_computing_structure_solution     'SHELXS97 (Sheldrick, 2008)'
_computing_structure_refinement     'SHELXL97 (Sheldrick, 2008)'
_computing_molecular_graphics     'ORTEP-3 for Windows (Farrugia, 1997)'
_computing_publication_material     'SHELXL97 (Sheldrick, 2008)'
loop_
    _atom_site_type_symbol
    _atom_site_label
    _atom_site_fract_x
    _atom_site_fract_y
    _atom_site_fract_z
    _atom_site_U_iso_or_equiv
    _atom_site_adp_type
    _atom_site_calc_flag
    _atom_site_refinement_flags
    _atom_site_occupancy
    _atom_site_symmetry_multiplicity
    _atom_site_disorder_assembly
    _atom_site_disorder_group
    Cl Cl1 0.27652(11) 0.84583(6) 0.39721(6) 0.02956(18) Uani d . 1 1 . .
    S S1 0.08312(9) 0.16251(6) 0.34160(5) 0.01952(15) Uani d . 1 1 . .
    O O1 0.2480(3) 0.12646(17) 0.39870(15) 0.0259(4) Uani d . 1 1 . .
    O O2 -0.0328(3) 0.24442(17) 0.39351(15) 0.0249(4) Uani d . 1 1 . .
    O O3 0.2434(3) -0.05681(16) 0.07934(16) 0.0243(4) Uani d . 1 1 . .
    H H3O 0.3375 -0.0270 0.0593 0.036 Uiso calc R 1 1 . .
    O O4 0.4778(3) 0.10707(16) 0.06442(16) 0.0253(4) Uani d . 1 1 . .
    O O5 0.6259(3) 0.48812(16) 0.41015(15) 0.0240(4) Uani d . 1 1 . .
    O O6 0.1052(3) 0.36792(17) 0.03952(14) 0.0227(4) Uani d . 1 1 . .
    N N1 0.1451(3) 0.21848(18) 0.23821(17) 0.0164(4) Uani d . 1 1 . .
    C C1 -0.0525(4) 0.0389(2) 0.2786(2) 0.0206(6) Uani d . 1 1 . .
    C C2 -0.2090(4) 0.0013(3) 0.3183(2) 0.0313(7) Uani d . 1 1 . .
    H H2 -0.2473 0.0428 0.3801 0.038 Uiso calc R 1 1 . .
    C C3 -0.3088(5) -0.0976(3) 0.2662(3) 0.0375(8) Uani d . 1 1 . .
    H H3 -0.4161 -0.1248 0.2928 0.045 Uiso calc R 1 1 . .
    C C4 -0.2535(4) -0.1572(3) 0.1758(2) 0.0303(7) Uani d . 1 1 . .
    H H4 -0.3233 -0.2251 0.1409 0.036 Uiso calc R 1 1 . .
    C C5 -0.0983(4) -0.1195(2) 0.1354(2) 0.0237(6) Uani d . 1 1 . .
    H H5 -0.0618 -0.1611 0.0732 0.028 Uiso calc R 1 1 . .
    C C6 0.0048(4) -0.0198(2) 0.1867(2) 0.0192(5) Uani d . 1 1 . .
    C C7 0.1702(4) 0.0231(2) 0.1447(2) 0.0190(5) Uani d . 1 1 . .
    C C8 0.2433(3) 0.1361(2) 0.1725(2) 0.0163(5) Uani d . 1 1 . .
    C C9 0.4103(4) 0.1743(2) 0.1327(2) 0.0184(5) Uani d . 1 1 . .
    C C10 0.4997(3) 0.2931(2) 0.1685(2) 0.0168(5) Uani d . 1 1 . .
    C C11 0.5250(3) 0.3394(2) 0.2740(2) 0.0178(5) Uani d . 1 1 . .
    H H11 0.4856 0.2948 0.3252 0.021 Uiso calc R 1 1 . .
    C C12 0.6081(3) 0.4512(2) 0.3051(2) 0.0179(5) Uani d . 1 1 . .
    C C13 0.6657(3) 0.5170(2) 0.2303(2) 0.0188(5) Uani d . 1 1 . .
    H H13 0.7200 0.5939 0.2510 0.023 Uiso calc R 1 1 . .
    C C14 0.6429(4) 0.4690(2) 0.1249(2) 0.0206(6) Uani d . 1 1 . .
    H H14 0.6834 0.5133 0.0737 0.025 Uiso calc R 1 1 . .
    C C15 0.5621(3) 0.3577(2) 0.0934(2) 0.0193(5) Uani d . 1 1 . .
    H H15 0.5490 0.3252 0.0213 0.023 Uiso calc R 1 1 . .
    C C16 0.6796(4) 0.6090(2) 0.4448(2) 0.0257(6) Uani d . 1 1 . .
    H H16A 0.6735 0.6261 0.5206 0.031 Uiso calc R 1 1 . .
    H H16B 0.5954 0.6599 0.4071 0.031 Uiso calc R 1 1 . .
    H H16C 0.8067 0.6239 0.4303 0.031 Uiso calc R 1 1 . .
    C C17 -0.0038(3) 0.2799(2) 0.1785(2) 0.0182(5) Uani d . 1 1 . .
    H H17A -0.0939 0.3108 0.2259 0.022 Uiso calc R 1 1 . .
    H H17B -0.0708 0.2237 0.1210 0.022 Uiso calc R 1 1 . .
    C C18 0.0834(3) 0.3813(2) 0.1327(2) 0.0188(5) Uani d . 1 1 . .
    C C19 0.1369(3) 0.4937(2) 0.2017(2) 0.0174(5) Uani d . 1 1 . .
    C C20 0.1938(3) 0.5903(2) 0.1556(2) 0.0194(5) Uani d . 1 1 . .
    H H20 0.2023 0.5816 0.0821 0.023 Uiso calc R 1 1 . .
    C C21 0.2381(4) 0.6983(2) 0.2152(2) 0.0216(6) Uani d . 1 1 . .
    H H21 0.2760 0.7640 0.1834 0.026 Uiso calc R 1 1 . .
    C C22 0.2262(4) 0.7091(2) 0.3228(2) 0.0208(6) Uani d . 1 1 . .
    C C23 0.1736(4) 0.6146(2) 0.3712(2) 0.0204(5) Uani d . 1 1 . .
    H H23 0.1694 0.6232 0.4451 0.025 Uiso calc R 1 1 . .
    C C24 0.1272(4) 0.5073(2) 0.3102(2) 0.0189(5) Uani d . 1 1 . .
    H H24 0.0884 0.4421 0.3423 0.023 Uiso calc R 1 1 . .
loop_
    _atom_site_aniso_label
    _atom_site_aniso_U_11
    _atom_site_aniso_U_22
    _atom_site_aniso_U_33
    _atom_site_aniso_U_12
    _atom_site_aniso_U_13
    _atom_site_aniso_U_23
    Cl1 0.0383(4) 0.0188(3) 0.0307(4) -0.0049(3) 0.0109(3) -0.0061(3)
    S1 0.0242(3) 0.0169(3) 0.0169(3) -0.0042(2) 0.0053(3) -0.0019(2)
    O1 0.0325(11) 0.0223(10) 0.0219(10) -0.0043(8) 0.0000(8) 0.0033(8)
    O2 0.0308(11) 0.0224(10) 0.0216(10) -0.0046(8) 0.0120(8) -0.0047(8)
    O3 0.0277(11) 0.0173(10) 0.0282(11) -0.0027(8) 0.0123(9) -0.0042(8)
    O4 0.0288(11) 0.0194(10) 0.0285(11) -0.0001(8) 0.0143(9) -0.0048(8)
    O5 0.0311(11) 0.0205(10) 0.0191(10) -0.0030(8) 0.0034(8) -0.0018(8)
    O6 0.0262(10) 0.0241(10) 0.0175(10) 0.0008(8) 0.0038(8) -0.0004(8)
    N1 0.0167(10) 0.0129(10) 0.0195(11) -0.0018(8) 0.0048(8) -0.0007(8)
    C1 0.0244(14) 0.0163(13) 0.0200(14) -0.0057(10) 0.0042(11) -0.0018(10)
    C2 0.0358(17) 0.0320(17) 0.0262(16) -0.0103(13) 0.0137(13) -0.0040(13)
    C3 0.0399(19) 0.0396(19) 0.0328(18) -0.0191(15) 0.0130(14) -0.0014(14)
    C4 0.0330(16) 0.0261(16) 0.0296(16) -0.0137(12) 0.0014(13) -0.0001(13)
    C5 0.0286(15) 0.0198(14) 0.0218(14) -0.0042(11) 0.0028(11) -0.0001(11)
    C6 0.0218(13) 0.0152(13) 0.0204(13) -0.0021(10) 0.0035(10) 0.0014(10)
    C7 0.0228(13) 0.0167(13) 0.0168(13) 0.0018(10) 0.0015(10) -0.0004(10)
    C8 0.0170(12) 0.0146(12) 0.0178(13) 0.0008(9) 0.0054(10) 0.0008(10)
    C9 0.0200(13) 0.0164(13) 0.0184(13) 0.0015(10) 0.0024(10) 0.0005(10)
    C10 0.0144(12) 0.0159(13) 0.0205(13) 0.0022(9) 0.0040(10) 0.0011(10)
    C11 0.0168(12) 0.0178(13) 0.0194(13) 0.0019(10) 0.0049(10) 0.0023(10)
    C12 0.0164(12) 0.0196(13) 0.0169(13) 0.0028(10) 0.0019(10) -0.0018(10)
    C13 0.0170(12) 0.0179(13) 0.0211(14) 0.0003(10) 0.0012(10) 0.0018(10)
    C14 0.0190(13) 0.0236(14) 0.0204(14) 0.0011(10) 0.0040(11) 0.0062(11)
    C15 0.0174(12) 0.0226(14) 0.0171(13) -0.0003(10) 0.0029(10) -0.0010(10)
    C16 0.0257(14) 0.0248(15) 0.0239(15) -0.0054(11) 0.0046(11) -0.0089(12)
    C17 0.0156(12) 0.0184(13) 0.0195(13) 0.0001(10) 0.0010(10) -0.0007(10)
    C18 0.0152(12) 0.0197(13) 0.0209(14) 0.0032(10) 0.0010(10) 0.0015(10)
    C19 0.0158(12) 0.0163(13) 0.0194(13) 0.0034(9) 0.0012(10) 0.0006(10)
    C20 0.0185(12) 0.0241(14) 0.0161(13) 0.0032(10) 0.0032(10) 0.0033(10)
    C21 0.0210(13) 0.0191(13) 0.0258(15) 0.0008(10) 0.0061(11) 0.0045(11)
    C22 0.0180(13) 0.0177(13) 0.0255(14) 0.0011(10) 0.0037(11) -0.0032(11)
    C23 0.0204(13) 0.0215(14) 0.0187(13) 0.0010(10) 0.0028(10) -0.0001(11)
    C24 0.0203(13) 0.0183(13) 0.0191(13) 0.0015(10) 0.0049(10) 0.0033(10)
_geom_special_details
;
All e.s.d.'s (except the e.s.d. in the dihedral angle between two l.s. planes)
are estimated using the full covariance matrix. The cell e.s.d.'s are taken
into account individually in the estimation of e.s.d.'s in distances, angles
and torsion angles; correlations between e.s.d.'s in cell parameters are only
used when they are defined by crystal symmetry. An approximate (isotropic)
treatment of cell e.s.d.'s is used for estimating e.s.d.'s involving l.s.
planes.
;
loop_
    _geom_bond_atom_site_label_1
    _geom_bond_atom_site_label_2
    _geom_bond_site_symmetry_2
    _geom_bond_distance
    _geom_bond_publ_flag
    Cl1 C22 . 1.736(3) ?
    S1 O1 . 1.425(2) ?
    S1 O2 . 1.4302(19) ?
    S1 N1 . 1.654(2) ?
    S1 C1 . 1.758(3) ?
    O3 C7 . 1.328(3) ?
    O3 H3O . 0.8400 ?
    O4 C9 . 1.247(3) ?
    O5 C12 . 1.358(3) ?
    O5 C16 . 1.429(3) ?
    O6 C18 . 1.222(3) ?
    N1 C8 . 1.445(3) ?
    N1 C17 . 1.490(3) ?
    C1 C2 . 1.383(4) ?
    C1 C6 . 1.400(4) ?
    C2 C3 . 1.384(4) ?
    C2 H2 . 0.9500 ?
    C3 C4 . 1.383(4) ?
    C3 H3 . 0.9500 ?
    C4 C5 . 1.380(4) ?
    C4 H4 . 0.9500 ?
    C5 C6 . 1.398(4) ?
    C5 H5 . 0.9500 ?
    C6 C7 . 1.476(4) ?
    C7 C8 . 1.374(4) ?
    C8 C9 . 1.453(3) ?
    C9 C10 . 1.488(4) ?
    C10 C11 . 1.387(4) ?
    C10 C15 . 1.398(4) ?
    C11 C12 . 1.392(4) ?
    C11 H11 . 0.9500 ?
    C12 C13 . 1.391(4) ?
    C13 C14 . 1.390(4) ?
    C13 H13 . 0.9500 ?
    C14 C15 . 1.382(4) ?
    C14 H14 . 0.9500 ?
    C15 H15 . 0.9500 ?
    C16 H16A . 0.9800 ?
    C16 H16B . 0.9800 ?
    C16 H16C . 0.9800 ?
    C17 C18 . 1.524(4) ?
    C17 H17A . 0.9900 ?
    C17 H17B . 0.9900 ?
    C18 C19 . 1.484(4) ?
    C19 C20 . 1.395(4) ?
    C19 C24 . 1.399(4) ?
    C20 C21 . 1.380(4) ?
    C20 H20 . 0.9500 ?
    C21 C22 . 1.392(4) ?
    C21 H21 . 0.9500 ?
    C22 C23 . 1.382(4) ?
    C23 C24 . 1.384(4) ?
    C23 H23 . 0.9500 ?
    C24 H24 . 0.9500 ?
loop_
    _geom_angle_atom_site_label_1
    _geom_angle_atom_site_label_2
    _geom_angle_atom_site_label_3
    _geom_angle_site_symmetry_1
    _geom_angle_site_symmetry_3
    _geom_angle
    _geom_angle_publ_flag
    O1 S1 O2 . . 119.52(12) ?
    O1 S1 N1 . . 107.09(11) ?
    O2 S1 N1 . . 108.26(11) ?
    O1 S1 C1 . . 110.53(13) ?
    O2 S1 C1 . . 109.33(12) ?
    N1 S1 C1 . . 100.32(12) ?
    C7 O3 H3O . . 109.5 ?
    C12 O5 C16 . . 117.7(2) ?
    C8 N1 C17 . . 113.8(2) ?
    C8 N1 S1 . . 112.71(17) ?
    C17 N1 S1 . . 115.04(16) ?
    C2 C1 C6 . . 121.5(2) ?
    C2 C1 S1 . . 121.3(2) ?
    C6 C1 S1 . . 117.13(19) ?
    C1 C2 C3 . . 118.8(3) ?
    C1 C2 H2 . . 120.6 ?
    C3 C2 H2 . . 120.6 ?
    C4 C3 C2 . . 120.5(3) ?
    C4 C3 H3 . . 119.8 ?
    C2 C3 H3 . . 119.8 ?
    C5 C4 C3 . . 120.9(3) ?
    C5 C4 H4 . . 119.5 ?
    C3 C4 H4 . . 119.5 ?
    C4 C5 C6 . . 119.6(3) ?
    C4 C5 H5 . . 120.2 ?
    C6 C5 H5 . . 120.2 ?
    C5 C6 C1 . . 118.7(2) ?
    C5 C6 C7 . . 120.7(2) ?
    C1 C6 C7 . . 120.6(2) ?
    O3 C7 C8 . . 123.0(2) ?
    O3 C7 C6 . . 114.5(2) ?
    C8 C7 C6 . . 122.5(2) ?
    C7 C8 N1 . . 118.4(2) ?
    C7 C8 C9 . . 121.1(2) ?
    N1 C8 C9 . . 120.4(2) ?
    O4 C9 C8 . . 119.2(2) ?
    O4 C9 C10 . . 119.0(2) ?
    C8 C9 C10 . . 121.7(2) ?
    C11 C10 C15 . . 119.9(2) ?
    C11 C10 C9 . . 121.5(2) ?
    C15 C10 C9 . . 118.6(2) ?
    C10 C11 C12 . . 120.2(2) ?
    C10 C11 H11 . . 119.9 ?
    C12 C11 H11 . . 119.9 ?
    O5 C12 C13 . . 124.6(2) ?
    O5 C12 C11 . . 115.4(2) ?
    C13 C12 C11 . . 120.1(2) ?
    C14 C13 C12 . . 119.4(2) ?
    C14 C13 H13 . . 120.3 ?
    C12 C13 H13 . . 120.3 ?
    C15 C14 C13 . . 120.9(2) ?
    C15 C14 H14 . . 119.5 ?
    C13 C14 H14 . . 119.5 ?
    C14 C15 C10 . . 119.5(2) ?
    C14 C15 H15 . . 120.2 ?
    C10 C15 H15 . . 120.2 ?
    O5 C16 H16A . . 109.5 ?
    O5 C16 H16B . . 109.5 ?
    H16A C16 H16B . . 109.5 ?
    O5 C16 H16C . . 109.5 ?
    H16A C16 H16C . . 109.5 ?
    H16B C16 H16C . . 109.5 ?
    N1 C17 C18 . . 109.1(2) ?
    N1 C17 H17A . . 109.9 ?
    C18 C17 H17A . . 109.9 ?
    N1 C17 H17B . . 109.9 ?
    C18 C17 H17B . . 109.9 ?
    H17A C17 H17B . . 108.3 ?
    O6 C18 C19 . . 121.9(2) ?
    O6 C18 C17 . . 118.8(2) ?
    C19 C18 C17 . . 119.3(2) ?
    C20 C19 C24 . . 118.9(2) ?
    C20 C19 C18 . . 118.4(2) ?
    C24 C19 C18 . . 122.6(2) ?
    C21 C20 C19 . . 121.0(2) ?
    C21 C20 H20 . . 119.5 ?
    C19 C20 H20 . . 119.5 ?
    C20 C21 C22 . . 118.7(2) ?
    C20 C21 H21 . . 120.7 ?
    C22 C21 H21 . . 120.7 ?
    C23 C22 C21 . . 121.8(2) ?
    C23 C22 Cl1 . . 119.5(2) ?
    C21 C22 Cl1 . . 118.6(2) ?
    C22 C23 C24 . . 118.8(2) ?
    C22 C23 H23 . . 120.6 ?
    C24 C23 H23 . . 120.6 ?
    C23 C24 C19 . . 120.8(2) ?
    C23 C24 H24 . . 119.6 ?
    C19 C24 H24 . . 119.6 ?
loop_
    _geom_hbond_atom_site_label_D
    _geom_hbond_atom_site_label_H
    _geom_hbond_atom_site_label_A
    _geom_hbond_site_symmetry_A
    _geom_hbond_distance_DH
    _geom_hbond_distance_HA
    _geom_hbond_distance_DA
    _geom_hbond_angle_DHA
    _geom_hbond_publ_flag
    O3 H3O O4 2_655 0.84 2.32 2.926(3) 129.2 y
    C3 H3 Cl1 1_445 0.95 2.78 3.711(3) 167.0 y
    O3 H3O O4 . 0.84 1.81 2.546(3) 145.0 y
    C17 H17A O2 . 0.99 2.37 2.885(3) 111.2 n
    C24 H24 O2 . 0.95 2.60 3.534(3) 169.1 y
_iucr_refine_instructions_details
;
TITL Compound X
CELL 0.71073   7.2656  11.4237  12.8997  97.147  96.934  91.166
ZERR    2  0.0002  0.0004  0.0005  0.002  0.002  0.002
LATT  1
SFAC  C  H  Cl N  O  S
UNIT    48   36    2    2   12    2
OMIT     0  -1   1
OMIT    -1   0   1
OMIT     1   0   0
OMIT     1   1   0
OMIT     0  -1   2
OMIT     0   2   0
OMIT     0  -2   1
OMIT     0   0   1
OMIT     0   1   1
OMIT     0   1   0
SIZE  0.20 0.12 0.02
TEMP  -150
ACTA    50
HTAB
BOND  $H
EQIV  $1  1-x,-y,-z
EQIV  $2  -1+x,-1+y,z
HTAB  O3  O4_$1
HTAB  C3  CL1_$2
HTAB  O3  O4
HTAB  C17  O2
HTAB  C24  O2
MPLA  4  C1 C6 C7 C8  N1  S1
MPLA  6  C1 > C6
MPLA  6  C10 > C15
MPLA  6  C19 > C24
MPLA  6  C1 > C6
FMAP  2
PLAN -10
L.S.  7
OMIT  -3.0000 180
WGHT    0.004900    2.135100
FVAR       0.38907
CL1   3    0.276524    0.845831    0.397208    11.00000    0.03828    0.01876 =
         0.03066   -0.00614    0.01090   -0.00493
S1    6    0.083119    0.162509    0.341596    11.00000    0.02415    0.01690 =
         0.01695   -0.00185    0.00529   -0.00421
O1    5    0.247987    0.126456    0.398696    11.00000    0.03249    0.02226 =
         0.02187    0.00327   -0.00002   -0.00431
O2    5   -0.032780    0.244425    0.393511    11.00000    0.03083    0.02236 =
         0.02164   -0.00465    0.01198   -0.00458
O3    5    0.243434   -0.056813    0.079344    11.00000    0.02773    0.01731 =
         0.02818   -0.00421    0.01231   -0.00270
AFIX 147
H3O   2    0.337528   -0.026954    0.059312    11.00000   -1.50000
AFIX   0
O4    5    0.477808    0.107066    0.064418    11.00000    0.02875    0.01936 =
         0.02851   -0.00483    0.01430   -0.00013
O5    5    0.625882    0.488116    0.410148    11.00000    0.03113    0.02048 =
         0.01910   -0.00177    0.00335   -0.00296
O6    5    0.105185    0.367920    0.039524    11.00000    0.02617    0.02407 =
         0.01748   -0.00035    0.00382    0.00085
N1    4    0.145051    0.218475    0.238214    11.00000    0.01665    0.01295 =
         0.01955   -0.00065    0.00483   -0.00180
C1    1   -0.052517    0.038882    0.278594    11.00000    0.02440    0.01631 =
         0.01998   -0.00181    0.00419   -0.00573
C2    1   -0.209028    0.001342    0.318256    11.00000    0.03580    0.03198 =
         0.02618   -0.00401    0.01370   -0.01030
AFIX  43
H2    2   -0.247305    0.042751    0.380097    11.00000   -1.20000
AFIX   0
C3    1   -0.308810   -0.097642    0.266190    11.00000    0.03987    0.03958 =
         0.03279   -0.00135    0.01301   -0.01911
AFIX  43
H3    2   -0.416073   -0.124839    0.292761    11.00000   -1.20000
AFIX   0
C4    1   -0.253505   -0.157239    0.175772    11.00000    0.03303    0.02610 =
         0.02957   -0.00006    0.00143   -0.01373
AFIX  43
H4    2   -0.323306   -0.225098    0.140918    11.00000   -1.20000
AFIX   0
C5    1   -0.098318   -0.119528    0.135441    11.00000    0.02864    0.01981 =
         0.02177   -0.00005    0.00279   -0.00418
AFIX  43
H5    2   -0.061778   -0.161094    0.073191    11.00000   -1.20000
AFIX   0
C6    1    0.004761   -0.019832    0.186714    11.00000    0.02180    0.01520 =
         0.02041    0.00143    0.00355   -0.00215
C7    1    0.170182    0.023117    0.144718    11.00000    0.02281    0.01667 =
         0.01683   -0.00037    0.00149    0.00181
C8    1    0.243336    0.136143    0.172478    11.00000    0.01704    0.01458 =
         0.01776    0.00078    0.00540    0.00084
C9    1    0.410346    0.174282    0.132650    11.00000    0.01996    0.01640 =
         0.01839    0.00052    0.00237    0.00152
C10   1    0.499699    0.293119    0.168455    11.00000    0.01435    0.01586 =
         0.02050    0.00112    0.00405    0.00223
C11   1    0.525018    0.339426    0.273972    11.00000    0.01680    0.01777 =
         0.01936    0.00232    0.00485    0.00191
AFIX  43
H11   2    0.485581    0.294757    0.325182    11.00000   -1.20000
AFIX   0
C12   1    0.608091    0.451224    0.305076    11.00000    0.01635    0.01955 =
         0.01693   -0.00177    0.00188    0.00277
C13   1    0.665666    0.516976    0.230260    11.00000    0.01699    0.01793 =
         0.02112    0.00180    0.00120    0.00026
AFIX  43
H13   2    0.720040    0.593942    0.250996    11.00000   -1.20000
AFIX   0
C14   1    0.642879    0.468987    0.124877    11.00000    0.01905    0.02356 =
         0.02039    0.00621    0.00401    0.00108
AFIX  43
H14   2    0.683431    0.513338    0.073748    11.00000   -1.20000
AFIX   0
C15   1    0.562053    0.357655    0.093427    11.00000    0.01739    0.02261 =
         0.01710   -0.00098    0.00291   -0.00034
AFIX  43
H15   2    0.548958    0.325211    0.021343    11.00000   -1.20000
AFIX   0
C16   1    0.679614    0.609018    0.444759    11.00000    0.02567    0.02476 =
         0.02387   -0.00890    0.00463   -0.00539
AFIX 137
H16A  2    0.673531    0.626149    0.520595    11.00000   -1.20000
H16B  2    0.595413    0.659895    0.407149    11.00000   -1.20000
H16C  2    0.806749    0.623929    0.430270    11.00000   -1.20000
AFIX   0
C17   1   -0.003781    0.279923    0.178483    11.00000    0.01561    0.01837 =
         0.01952   -0.00069    0.00104    0.00015
AFIX  23
H17A  2   -0.093913    0.310822    0.225907    11.00000   -1.20000
H17B  2   -0.070791    0.223740    0.121025    11.00000   -1.20000
AFIX   0
C18   1    0.083445    0.381319    0.132664    11.00000    0.01520    0.01973 =
         0.02088    0.00148    0.00099    0.00317
C19   1    0.136863    0.493693    0.201660    11.00000    0.01582    0.01629 =
         0.01939    0.00057    0.00119    0.00340
C20   1    0.193821    0.590293    0.155597    11.00000    0.01846    0.02410 =
         0.01610    0.00334    0.00323    0.00319
AFIX  43
H20   2    0.202257    0.581611    0.082135    11.00000   -1.20000
AFIX   0
C21   1    0.238106    0.698316    0.215208    11.00000    0.02104    0.01908 =
         0.02578    0.00449    0.00611    0.00078
AFIX  43
H21   2    0.275959    0.764003    0.183403    11.00000   -1.20000
AFIX   0
C22   1    0.226192    0.709072    0.322826    11.00000    0.01801    0.01772 =
         0.02553   -0.00317    0.00369    0.00113
C23   1    0.173628    0.614612    0.371235    11.00000    0.02045    0.02152 =
         0.01871   -0.00008    0.00277    0.00101
AFIX  43
H23   2    0.169396    0.623158    0.445103    11.00000   -1.20000
AFIX   0
C24   1    0.127236    0.507283    0.310152    11.00000    0.02027    0.01832 =
         0.01915    0.00332    0.00495    0.00153
AFIX  43
H24   2    0.088405    0.442088    0.342277    11.00000   -1.20000
HKLF 4
REM  Compound X
REM R1 =  0.0543 for   3796 Fo > 4sig(Fo)  and  0.0732 for all   4729 data
REM    300 parameters refined using      0 restraints
END
WGHT      0.0000      2.1421
REM Highest difference peak  0.400,  deepest hole -0.461,  1-sigma level  0.074
Q1    1   0.0033  0.0972  0.2956  11.00000  0.05    0.40
Q2    1  -0.0426  0.0195  0.2228  11.00000  0.05    0.30
Q3    1   0.4736  0.2335  0.1588  11.00000  0.05    0.29
Q4    1   0.0576  0.2157  0.4156  11.00000  0.05    0.29
Q5    1   0.5510  0.2943  0.2192  11.00000  0.05    0.29
Q6    1   0.6267  0.4032  0.1154  11.00000  0.05    0.29
Q7    1  -0.1492  0.0367  0.2793  11.00000  0.05    0.29
Q8    1   0.3025  0.1577  0.1461  11.00000  0.05    0.29
Q9    1   0.1172  0.1935  0.2798  11.00000  0.05    0.28
Q10   1   0.0992  0.4460  0.1766  11.00000  0.05    0.28
;
