# Supplementary material for: 1-(4-Chloro­phen­yl)-2-[4-hy­droxy-3-(3-meth­oxy­benzo­yl)-1,1-dioxo-2H-1λ6,2-benzothia­zin-2-yl]ethanone
Source: Acta Crystallogr Sect E Struct Rep Online. 2012 Mar 14;68(Pt 4):o1058–9. doi: 10.1107/S160053681201029X (PMC3344017; doi:10.1107/S160053681201029X)
Supplement: Supplementary file 2 [file e-68-o1058-Isup2.hkl]

#
# h,k,l, Fc-squared, Fo-squared, sigma(Fo-squared) and status flag
#
data_I
_shelx_title ' Compound X'
_shelx_refln_list_code          4
_shelx_F_calc_maximum      171.01
_exptl_crystal_F_000       500.00
_reflns_d_resolution_high  0.7708
 
loop_
 _symmetry_equiv_pos_as_xyz
 'x, y, z'
 '-x, -y, -z'
 
_cell_length_a     7.2656
_cell_length_b    11.4237
_cell_length_c    12.8997
_cell_angle_alpha  97.147
_cell_angle_beta   96.934
_cell_angle_gamma  91.166
 
_shelx_F_squared_multiplier     1.000
 
loop_
 _refln_index_h
 _refln_index_k
 _refln_index_l
 _refln_F_squared_calc
 _refln_F_squared_meas
 _refln_F_squared_sigma
 _refln_observed_status
   2   0   0     1171.82     1135.63     19.98 o
   3   0   0       40.55       42.69      1.19 o
   4   0   0      299.00      328.80      7.96 o
   5   0   0      313.17      303.28      5.07 o
   6   0   0      241.02      229.90      6.64 o
   7   0   0       48.77       45.70     12.22 o
   8   0   0      131.35      117.63     14.24 o
   9   0   0        0.91       16.46     20.48 o
  -8   1   0      125.68      172.33     15.72 o
  -7   1   0       74.30       67.71      5.06 o
  -6   1   0      776.90      736.64     29.23 o
  -5   1   0      292.34      260.08      5.78 o
  -4   1   0     5093.73     5231.37     72.83 o
  -3   1   0     1751.77     1737.69     16.99 o
  -2   1   0      101.31      101.59      3.37 o
  -1   1   0     2283.12     2202.56     31.87 o
   2   1   0     2175.23     2137.24     35.77 o
   3   1   0     1374.75     1287.83     19.45 o
   4   1   0     1445.53     1499.94     19.20 o
   5   1   0       14.12       16.89      1.06 o
   6   1   0       99.66       93.90     33.99 o
   7   1   0      212.67      233.70      9.88 o
   8   1   0       84.59      101.53      9.31 o
   9   1   0       11.03       22.39      9.97 o
  -9   2   0        1.79        5.99      5.68 o
  -8   2   0       90.10       91.23     15.95 o
  -7   2   0        9.77       11.43      4.26 o
  -6   2   0      428.90      426.10     22.10 o
  -5   2   0      515.11      529.93      7.40 o
  -4   2   0     4208.81     4249.53     39.44 o
  -3   2   0      907.01      833.06     22.92 o
  -2   2   0      353.67      403.67      4.72 o
  -1   2   0     1254.04     1286.66     16.24 o
   1   2   0     3374.48     3402.67     79.34 o
   2   2   0     1501.40     1428.68     20.45 o
   3   2   0      186.75      147.13      4.66 o
   4   2   0        1.74        0.00      4.67 o
   5   2   0        3.96        5.83      1.68 o
   6   2   0       30.36       32.09      4.08 o
   7   2   0        3.61       -3.33      8.62 o
   8   2   0       83.89       94.33      8.36 o
   9   2   0        1.65       -1.24      2.89 o
  -9   3   0       35.31       53.64     12.42 o
  -8   3   0      277.79      271.95     11.43 o
  -7   3   0       18.01       11.81      5.95 o
  -6   3   0      205.47      226.84      4.93 o
  -5   3   0     1288.80     1326.35     28.97 o
  -4   3   0     2625.48     2733.59     27.13 o
  -3   3   0      635.93      663.76      9.94 o
  -2   3   0     1837.39     1947.55     27.22 o
  -1   3   0      467.72      526.04      6.51 o
   0   3   0     2494.93     2479.73     29.83 o
   1   3   0        1.49        0.60      0.66 o
   2   3   0      522.10      603.98      8.85 o
   3   3   0     1108.21     1122.01     12.73 o
   4   3   0        4.88        9.60      1.06 o
   5   3   0      117.40      108.34      6.31 o
   6   3   0      751.87      778.86     11.63 o
   7   3   0        8.75       34.91     14.53 o
   8   3   0        6.48        3.98      4.69 o
   9   3   0       55.01       58.66     13.41 o
  -9   4   0        1.09       -5.22      6.61 o
  -8   4   0      431.41      417.45     16.86 o
  -7   4   0      106.89      109.95      7.86 o
  -6   4   0      752.27      777.06     32.17 o
  -5   4   0      146.26      141.02     11.82 o
  -4   4   0      408.11      400.60     30.62 o
  -3   4   0       86.65       95.55      2.03 o
  -2   4   0       17.43       10.71      1.35 o
  -1   4   0        0.17        3.17      2.31 o
   0   4   0     1034.84      962.66     12.25 o
   1   4   0     1369.35     1417.83     15.69 o
   2   4   0     2225.69     2339.80     26.37 o
   3   4   0      758.45      745.52      9.39 o
   4   4   0      113.01      122.46      3.70 o
   5   4   0     3007.95     3006.13     38.52 o
   6   4   0     1093.29     1051.38     25.83 o
   7   4   0       16.16       24.95      5.09 o
   8   4   0        0.10        5.84      4.92 o
  -8   5   0       80.30       58.82     15.79 o
  -7   5   0      499.83      470.32     29.63 o
  -6   5   0      605.10      646.34     20.15 o
  -5   5   0       64.59       57.14      8.92 o
  -4   5   0     1097.04     1106.08     32.37 o
  -3   5   0      936.69      914.17     10.33 o
  -2   5   0      573.53      551.04      8.07 o
  -1   5   0       74.96       68.65      6.31 o
   0   5   0      177.14      226.82      4.06 o
   1   5   0     5413.72     5624.89     59.98 o
   2   5   0      456.92      429.26      6.90 o
   3   5   0      653.99      623.12     12.78 o
   4   5   0       42.27       40.70      3.24 o
   5   5   0      600.87      595.77     10.84 o
   6   5   0      349.88      353.96      9.57 o
   7   5   0      160.78      175.96     11.16 o
   8   5   0      871.61      878.20     51.79 o
  -8   6   0       53.24       38.74     17.11 o
  -7   6   0       40.25       29.58      3.60 o
  -6   6   0      219.77      227.11     24.01 o
  -5   6   0      918.15      844.47     54.23 o
  -4   6   0       50.94       56.73      2.41 o
  -3   6   0       81.75       87.36      2.53 o
  -2   6   0      132.81      128.44      5.85 o
  -1   6   0       23.02       28.33      2.21 o
   0   6   0     3037.63     3076.19     75.41 o
   1   6   0       37.72       42.28      1.42 o
   2   6   0       20.60       14.09      2.94 o
   3   6   0       33.91       37.53      5.35 o
   4   6   0      130.34      135.48      3.30 o
   5   6   0       19.55       22.91      1.80 o
   6   6   0      341.23      350.32     48.88 o
   7   6   0       33.45       37.13      4.10 o
  -8   7   0       66.14       61.01     13.15 o
  -7   7   0        0.83        2.75      7.89 o
  -6   7   0       24.50       35.23      3.28 o
  -5   7   0       12.23        9.51      2.97 o
  -4   7   0      769.22      763.68     21.40 o
  -3   7   0      280.02      272.18      8.89 o
  -2   7   0       10.52        4.88      1.10 o
  -1   7   0      181.24      183.86      4.89 o
   0   7   0      383.70      385.54      6.57 o
   1   7   0      916.29      967.62     43.73 o
   2   7   0     1476.28     1417.77     19.79 o
   3   7   0       28.31       40.43      4.33 o
   4   7   0     1774.62     1707.54     27.47 o
   5   7   0       75.63       83.43      7.56 o
   6   7   0      497.84      520.88     16.45 o
   7   7   0      125.71      130.80      8.85 o
   8   7   0        0.03       -0.66      6.01 o
  -8   8   0       29.07       36.67     10.21 o
  -7   8   0        0.11        0.00      6.61 o
  -6   8   0      151.69      167.59     40.33 o
  -5   8   0       41.36       39.28      2.83 o
  -4   8   0       43.92       46.45      2.51 o
  -3   8   0      784.10      777.76     12.53 o
  -2   8   0       20.15       25.84      2.94 o
  -1   8   0        9.99       14.19      4.29 o
   0   8   0     1222.70     1204.79     64.54 o
   1   8   0      617.61      565.17      9.45 o
   2   8   0        0.08        0.53      2.31 o
   3   8   0      850.51      795.16     24.05 o
   4   8   0       49.00       53.85     17.64 o
   5   8   0       25.40       25.93      5.55 o
   6   8   0        0.43        7.99      3.90 o
   7   8   0      137.31      147.18     15.59 o
  -7   9   0       14.45        0.81     23.39 o
  -6   9   0      164.82      162.23     48.29 o
  -5   9   0       80.98       94.35     27.12 o
  -4   9   0        2.91        4.84      4.26 o
  -3   9   0      345.38      348.79     10.21 o
  -2   9   0     1091.89     1082.41    119.24 o
  -1   9   0      127.09      116.45     10.83 o
   0   9   0     1270.31     1203.54     24.14 o
   1   9   0      521.87      456.39     10.14 o
   2   9   0       74.92       59.81      2.59 o
   3   9   0        1.79        4.69      1.77 o
   4   9   0       63.14       60.54      5.15 o
   5   9   0      135.15      137.34      9.64 o
   6   9   0      127.09      157.95     12.29 o
   7   9   0      118.26      136.74     19.22 o
  -7  10   0       11.64        4.82     10.21 o
  -6  10   0      354.80      375.57     28.37 o
  -5  10   0        0.15       -4.94      3.34 o
  -4  10   0      424.32      486.26     14.00 o
  -3  10   0     1058.06     1161.06     58.10 o
  -2  10   0       29.51       32.14      4.82 o
  -1  10   0        7.50       -0.84      6.24 o
   0  10   0       57.40       47.06     10.24 o
   1  10   0      181.88      163.74      5.32 o
   2  10   0       29.98       41.58     15.79 o
   3  10   0       10.98       24.73     26.13 o
   4  10   0       32.70       25.19      4.39 o
   5  10   0      147.54      154.78     10.90 o
   6  10   0      556.82      689.99     31.05 o
  -6  11   0      187.72      154.21     10.41 o
  -5  11   0       25.25       41.23      6.80 o
  -4  11   0       10.38        4.87      2.69 o
  -3  11   0       34.41       38.87      5.20 o
  -2  11   0      121.55      129.65      8.97 o
  -1  11   0        6.71       11.24      4.08 o
   0  11   0       67.19       70.52      6.90 o
   1  11   0      254.66      213.71     25.60 o
   2  11   0      625.29      580.00     33.43 o
   3  11   0      190.32      228.61     11.06 o
   4  11   0       39.71       50.34      6.54 o
   5  11   0        4.53       19.09      6.54 o
  -5  12   0       13.70       16.51      5.22 o
  -4  12   0       60.94       58.35     21.11 o
  -3  12   0       16.85       32.40      8.69 o
  -2  12   0        0.63       12.55      7.99 o
  -1  12   0      146.73      115.41      9.38 o
   0  12   0        6.61        6.61      3.30 o
   1  12   0       55.77       22.39      8.52 o
   2  12   0       10.38       44.33     12.68 o
   3  12   0      171.47      142.30     32.60 o
   4  12   0        3.96       -0.66      3.37 o
   5  12   0       46.66       18.43      5.28 o
  -4  13   0        1.00       -8.37      5.58 o
  -3  13   0       60.97       62.60     12.22 o
  -2  13   0      285.49      253.55     13.47 o
  -1  13   0       70.34       69.07     23.39 o
   0  13   0      179.15      181.59     53.41 o
   1  13   0        0.00       24.10      8.03 o
   2  13   0       94.67      112.86     15.92 o
   3  13   0       20.90       34.79     20.08 o
  -3  14   0       79.16      104.47     41.62 o
  -2  14   0        0.21       -1.32      9.97 o
  -1  14   0        0.01        1.20     18.83 o
   0  14   0       26.35       65.91     19.42 o
   1  14   0        1.04        4.69      8.65 o
   2  14   0      417.80      423.63     36.99 o
  -1 -14   1      107.78       97.90     30.29 o
   0 -14   1        0.26       -6.26      4.17 o
   1 -14   1      117.77      169.77     22.13 o
   2 -14   1       23.66       25.88     12.25 o
   3 -14   1       95.35       71.81     27.48 o
  -4 -13   1       58.47       74.58     15.99 o
  -3 -13   1       15.72       17.79      4.81 o
  -2 -13   1      245.99      198.45     33.23 o
  -1 -13   1       22.39       21.70     30.75 o
   0 -13   1      216.44      208.03     17.01 o
   1 -13   1       27.51       27.37     10.90 o
   2 -13   1       53.17       67.34     31.01 o
   3 -13   1       63.26       68.01      8.95 o
   4 -13   1      353.24      342.56     14.13 o
  -5 -12   1      139.34      216.15     18.17 o
  -4 -12   1      388.95      379.58     22.06 o
  -3 -12   1       56.75       63.06      7.89 o
  -2 -12   1      160.04      197.55     20.12 o
  -1 -12   1      175.51      169.69     14.80 o
   0 -12   1       49.67       60.11      7.23 o
   1 -12   1      245.91      253.73     11.39 o
   2 -12   1      175.41      224.29     27.98 o
   3 -12   1      229.05      219.95     14.24 o
   4 -12   1       13.23       23.12      7.13 o
   5 -12   1      157.72      173.04     33.33 o
  -6 -11   1       21.60       24.38      5.81 o
  -5 -11   1       14.47       15.26      4.03 o
  -4 -11   1      354.32      387.71     23.65 o
  -3 -11   1        5.04        3.83     17.77 o
  -2 -11   1      402.74      408.32     22.79 o
  -1 -11   1      621.05      598.96     68.50 o
   0 -11   1       22.41       26.95      4.03 o
   1 -11   1        0.36       -4.86      3.24 o
   2 -11   1      167.08      179.08     10.50 o
   3 -11   1       37.59       38.75      5.39 o
   4 -11   1      104.08       89.11     15.79 o
   5 -11   1       69.81      115.08     14.04 o
   6 -11   1        3.06       13.13     18.43 o
  -6 -10   1       55.81       58.26      6.67 o
  -5 -10   1      142.93      163.17     11.82 o
  -4 -10   1       11.55        5.21      9.18 o
  -3 -10   1       11.83        8.05      3.86 o
  -2 -10   1       71.70       46.64      8.19 o
  -1 -10   1        0.05       -0.66      3.30 o
   0 -10   1       93.16       79.86     19.45 o
   1 -10   1       17.55       17.37      6.97 o
   2 -10   1      225.27      204.41     12.71 o
   3 -10   1      114.00      105.81      7.01 o
   4 -10   1      915.60     1003.62     61.96 o
   5 -10   1       25.04       21.64      4.08 o
   6 -10   1        9.16       35.06      6.05 o
   7 -10   1        9.54       -0.12      3.84 o
  -7  -9   1        0.04       -8.82      5.88 o
  -6  -9   1        1.33        3.90      2.64 o
  -5  -9   1      198.45      232.27     11.76 o
  -4  -9   1      270.87      278.82     11.56 o
  -3  -9   1       71.81       84.07      3.62 o
  -2  -9   1      589.17      559.13     12.03 o
  -1  -9   1      820.54      838.07     41.65 o
   0  -9   1      774.81      765.34     39.80 o
   1  -9   1     1348.83     1325.03     27.70 o
   2  -9   1      228.06      216.51      8.57 o
   3  -9   1       34.19       22.56      5.62 o
   4  -9   1        9.30       15.03      2.58 o
   5  -9   1       19.41       21.14      7.30 o
   6  -9   1       84.48       68.08      8.32 o
   7  -9   1      261.24      267.84     17.54 o
  -7  -8   1       99.39      111.05     11.36 o
  -6  -8   1       88.09       88.98     10.64 o
  -5  -8   1      808.83      820.27     28.97 o
  -4  -8   1      394.50      412.79     13.54 o
  -3  -8   1      263.38      239.78      8.39 o
  -2  -8   1     2695.16     2637.69     79.21 o
  -1  -8   1      151.63      139.78      5.15 o
   0  -8   1      269.05      263.53      6.62 o
   1  -8   1      829.79      814.37     18.36 o
   2  -8   1      230.40      199.50     12.42 o
   3  -8   1      302.65      343.34      9.77 o
   4  -8   1      268.67      280.47      9.42 o
   5  -8   1      106.74      114.23     19.52 o
   6  -8   1        7.36        6.31      5.62 o
   7  -8   1       50.65       57.84      6.60 o
  -8  -7   1      463.73      494.26     38.84 o
  -7  -7   1       70.64      100.48     14.93 o
  -6  -7   1      410.37      390.37     13.27 o
  -5  -7   1      896.37      846.57     14.25 o
  -4  -7   1      151.79      165.77     10.97 o
  -3  -7   1       16.72        7.91      1.59 o
  -2  -7   1      734.11      709.87     26.82 o
  -1  -7   1        9.35        5.81      1.35 o
   0  -7   1       38.70       28.67      5.65 o
   1  -7   1      295.73      288.60     17.08 o
   2  -7   1      425.37      435.76     19.32 o
   3  -7   1      216.51      195.81      9.31 o
   4  -7   1     1319.73     1367.97     21.79 o
   5  -7   1       95.97       86.52     15.95 o
   6  -7   1       76.20       91.18     27.98 o
   7  -7   1       92.02       65.99     13.81 o
   8  -7   1       93.33       53.77     14.57 o
  -8  -6   1       13.19       96.38     15.66 o
  -7  -6   1        0.62       10.04      6.61 o
  -6  -6   1      125.43      141.03      5.97 o
  -5  -6   1      222.73      229.95      5.98 o
  -4  -6   1       55.60       57.05      2.81 o
  -3  -6   1        0.20        1.90      4.33 o
  -2  -6   1        0.10        0.53      1.10 o
  -1  -6   1     1230.43     1254.57     23.65 o
   0  -6   1      192.22      158.24      3.86 o
   1  -6   1        0.56        2.77      1.98 o
   2  -6   1       25.04       21.18      1.84 o
   3  -6   1       14.38       11.27      2.28 o
   4  -6   1      836.14      828.26     19.95 o
   5  -6   1       94.09       95.25      3.70 o
   6  -6   1       96.30      102.45      9.22 o
   7  -6   1      281.62      236.57     23.42 o
   8  -6   1      253.89      236.70     15.08 o
  -8  -5   1       70.94       58.66     14.60 o
  -7  -5   1      166.80      242.44     18.27 o
  -6  -5   1       37.43       35.51      2.73 o
  -5  -5   1       66.62       71.48      2.60 o
  -4  -5   1        7.63        8.66      0.91 o
  -3  -5   1      283.63      295.43     12.42 o
  -2  -5   1      421.33      435.97     11.86 o
  -1  -5   1     1338.60     1391.12     40.26 o
   0  -5   1       11.86       10.38      1.68 o
   1  -5   1      312.07      286.28      5.20 o
   2  -5   1      110.71      100.61      2.47 o
   3  -5   1      113.97       92.60      2.51 o
   4  -5   1      499.48      532.74      7.57 o
   5  -5   1      812.44      739.63     19.59 o
   6  -5   1       91.47      106.00     13.11 o
   7  -5   1      120.43      171.91     40.56 o
   8  -5   1        5.11        3.90      3.24 o
  -8  -4   1      115.11      149.03     13.81 o
  -7  -4   1       56.19       55.96      6.21 o
  -6  -4   1        8.01       -6.94      4.62 o
  -5  -4   1      278.10      267.22     11.82 o
  -4  -4   1      122.09      110.08      4.36 o
  -3  -4   1      112.88      120.22      2.96 o
  -2  -4   1     1859.22     1705.67     19.89 o
  -1  -4   1      448.37      449.39      9.81 o
   0  -4   1      249.63      268.08     10.54 o
   1  -4   1       90.48       88.81      2.56 o
   2  -4   1      340.65      335.39      4.23 o
   3  -4   1      449.78      424.90      5.84 o
   4  -4   1     2450.60     2446.82     27.49 o
   5  -4   1       15.77       11.89      2.64 o
   6  -4   1     1816.82     1847.89     24.99 o
   7  -4   1      206.17      210.27      7.80 o
   8  -4   1      296.92      280.76     10.17 o
   9  -4   1      271.79      269.72     23.65 o
  -9  -3   1        0.10        6.61      5.95 o
  -8  -3   1        5.87        5.96      9.18 o
  -7  -3   1        0.25        7.27      4.03 o
  -6  -3   1       42.60       33.28      9.58 o
  -5  -3   1      529.02      516.23      8.13 o
  -4  -3   1       15.20       12.26      1.07 o
  -3  -3   1      869.63      882.45     10.65 o
  -2  -3   1     2155.15     2234.23     34.02 o
  -1  -3   1       17.83       32.90      1.75 o
   0  -3   1      765.73      771.13     10.27 o
   1  -3   1        9.54        3.75      1.02 o
   2  -3   1     1557.58     1556.53     18.23 o
   3  -3   1     1455.59     1521.12     48.03 o
   4  -3   1        0.39       -0.55      1.30 o
   5  -3   1        0.96        7.07      7.23 o
   6  -3   1     2894.25     2882.91     41.39 o
   7  -3   1      154.17      127.67      5.78 o
   8  -3   1       23.68       36.46      4.62 o
   9  -3   1       13.72       23.19      7.93 o
  -9  -2   1        8.42        4.48      6.61 o
  -8  -2   1       92.68      117.70      7.30 o
  -7  -2   1      181.46      206.30     15.16 o
  -6  -2   1       31.93       55.23     20.81 o
  -5  -2   1        0.57        0.78     12.52 o
  -4  -2   1        7.77        8.05      0.66 o
  -3  -2   1        1.72        2.28      0.66 o
  -2  -2   1     2425.19     2394.24     34.02 o
  -1  -2   1        0.26        2.36      0.47 o
   1  -2   1    11616.93    11573.64    130.21 o
   2  -2   1     9397.27     9746.06     89.71 o
   3  -2   1      949.02      910.47     20.12 o
   4  -2   1       87.93       77.64      2.08 o
   5  -2   1      150.55      156.18      7.63 o
   6  -2   1        5.34        3.09      5.58 o
   7  -2   1       70.22       85.43      7.73 o
   8  -2   1       47.98       42.96     10.67 o
   9  -2   1        0.01        9.18      9.84 o
  -9  -1   1       16.96       66.79     13.01 o
  -8  -1   1        2.07       -1.98      4.03 o
  -7  -1   1       42.97       41.12      5.12 o
  -6  -1   1      276.37      273.65     14.27 o
  -5  -1   1       28.38       23.95      4.18 o
  -4  -1   1      147.21      159.61     10.14 o
  -3  -1   1      242.35      276.25      4.91 o
  -2  -1   1      307.76      281.71      7.37 o
  -1  -1   1      198.86      209.99      5.17 o
   1  -1   1        1.12        0.99      0.47 o
   2  -1   1    23891.84    24247.46    220.76 o
   3  -1   1      207.74      183.59      6.97 o
   4  -1   1      162.39      133.50      7.20 o
   5  -1   1       20.29       24.76      2.54 o
   6  -1   1       12.87       11.13      3.60 o
   7  -1   1        9.52       21.90      2.75 o
   8  -1   1      172.41      181.03     29.99 o
   9  -1   1        7.52        1.32      7.99 o
  -9   0   1       33.59       19.09      5.81 o
  -8   0   1       36.81       31.41      5.28 o
  -7   0   1      332.35      320.30     11.40 o
  -6   0   1       72.55       94.58      5.11 o
  -5   0   1      115.37      111.72     10.70 o
  -4   0   1      264.48      283.50      6.51 o
  -3   0   1     3071.04     3193.54     30.61 o
  -2   0   1    15558.23    15538.13    205.35 o
   1   0   1     4552.59     4589.67     85.69 o
   2   0   1     2438.18     2399.41     58.00 o
   3   0   1      166.26      166.47      2.83 o
   4   0   1      143.25      171.07      3.06 o
   5   0   1       41.59       42.74      2.25 o
   6   0   1      254.31      260.18      6.37 o
   7   0   1      222.95      218.62     15.00 o
   8   0   1       11.93       11.21     11.26 o
   9   0   1       87.32       94.79     18.73 o
  -9   1   1       40.75       33.76      7.13 o
  -8   1   1       56.83       58.08      5.84 o
  -7   1   1        1.43       19.23     16.45 o
  -6   1   1       40.93       48.03      7.37 o
  -5   1   1      780.49      760.51     38.45 o
  -4   1   1      390.63      365.13      6.41 o
  -3   1   1      142.42      147.07      2.63 o
  -2   1   1    16981.29    17118.25    149.30 o
  -1   1   1       30.85       21.38      4.33 o
   1   1   1     5081.00     5091.23     66.49 o
   2   1   1      701.41      650.19      8.77 o
   3   1   1       19.99       20.81      0.98 o
   4   1   1        4.64        7.60      4.59 o
   5   1   1       94.99       88.65      2.85 o
   6   1   1      157.61      131.52      6.51 o
   7   1   1      112.09      135.89     17.18 o
   8   1   1        8.40        1.24     10.54 o
   9   1   1       26.33       23.85     13.81 o
  -9   2   1       31.80       18.43      8.59 o
  -8   2   1      298.00      273.34     32.30 o
  -7   2   1      606.38      602.06     10.27 o
  -6   2   1      218.28      228.10      4.65 o
  -5   2   1      143.43      152.71     12.58 o
  -4   2   1        6.37        4.83      1.32 o
  -3   2   1       71.14       79.37      5.28 o
  -2   2   1       72.98       46.59      1.49 o
  -1   2   1     1078.10     1065.56     18.50 o
   0   2   1      325.50      340.90     18.07 o
   1   2   1      330.03      384.11      9.58 o
   2   2   1      298.85      311.89     12.72 o
   3   2   1     1120.59     1064.26     13.61 o
   4   2   1     1207.40     1177.14     13.98 o
   5   2   1      329.73      358.70      9.71 o
   6   2   1      423.62      413.21      8.77 o
   7   2   1       26.69       27.96      2.46 o
   8   2   1       71.46       75.04      7.07 o
   9   2   1       49.42       70.22     16.38 o
  -9   3   1        6.83       15.97      5.56 o
  -8   3   1        3.02       11.69      4.12 o
  -7   3   1      159.38      140.81      6.72 o
  -6   3   1      127.93      107.81      3.57 o
  -5   3   1     1109.62     1135.83     14.53 o
  -4   3   1        0.26        4.57      2.97 o
  -3   3   1      180.56      170.31      8.46 o
  -2   3   1      305.26      268.65      3.85 o
  -1   3   1      209.61      219.46      4.19 o
   0   3   1     4639.11     4705.62     77.36 o
   1   3   1     3341.36     3348.92     46.26 o
   2   3   1      208.18      251.89      4.60 o
   3   3   1       84.02       75.48      3.10 o
   4   3   1      162.21      155.39     10.93 o
   5   3   1       53.77       45.19     10.31 o
   6   3   1       24.41       19.44      4.66 o
   7   3   1      152.57      169.77     16.05 o
   8   3   1       14.93       24.33      7.30 o
  -9   4   1        4.80        1.54      4.14 o
  -8   4   1        8.26       -3.00      4.29 o
  -7   4   1       87.36       85.53      4.20 o
  -6   4   1      554.61      542.72     28.67 o
  -5   4   1      358.39      353.43     30.19 o
  -4   4   1      545.74      537.97     10.14 o
  -3   4   1     1316.64     1290.60     15.51 o
  -2   4   1      247.22      246.20      3.99 o
  -1   4   1      624.24      661.18     13.87 o
   0   4   1       61.41       47.14      7.46 o
   1   4   1     2563.61     2486.13     33.19 o
   2   4   1     4806.47     5052.15     65.66 o
   3   4   1        9.57       17.43      8.19 o
   4   4   1        9.95        8.18      2.58 o
   5   4   1      453.57      424.36     11.16 o
   6   4   1       11.01       12.63      6.28 o
   7   4   1       48.80       84.26      7.92 o
   8   4   1       33.51       40.30      6.54 o
  -8   5   1       14.77        9.41      4.95 o
  -7   5   1       34.82       23.97      3.99 o
  -6   5   1       95.69      102.12     10.17 o
  -5   5   1      207.69      202.47      6.97 o
  -4   5   1        7.97        7.90      3.60 o
  -3   5   1     1211.63     1211.23     14.51 o
  -2   5   1        1.38        7.97      3.27 o
  -1   5   1       86.55       89.13      1.98 o
   0   5   1       78.26      110.29     10.87 o
   1   5   1      247.19      216.09      5.06 o
   2   5   1       18.53       37.64      8.16 o
   3   5   1     2828.84     2857.01     29.69 o
   4   5   1      308.18      293.46      7.50 o
   5   5   1      328.11      309.46     19.12 o
   6   5   1      627.13      665.42     22.46 o
   7   5   1      457.05      424.68     15.27 o
   8   5   1        4.11       17.11      8.52 o
  -8   6   1      158.68      110.35     11.96 o
  -7   6   1       41.92       40.18     11.63 o
  -6   6   1      155.14      155.13      6.80 o
  -5   6   1      344.36      309.38      6.77 o
  -4   6   1      593.46      606.77      8.85 o
  -3   6   1      914.33      942.59     12.50 o
  -2   6   1     3235.96     3140.95    102.00 o
  -1   6   1       60.78       74.18      2.20 o
   0   6   1      499.72      460.34     17.60 o
   1   6   1      274.30      274.61     24.41 o
   2   6   1      249.71      242.83      4.22 o
   3   6   1      217.56      207.69      8.46 o
   4   6   1      374.04      361.46     15.56 o
   5   6   1      471.81      438.20      9.04 o
   6   6   1      386.61      423.92     40.07 o
  -8   7   1      103.34       98.80     10.67 o
  -7   7   1       50.02       36.40     11.03 o
  -6   7   1      366.99      355.93     11.63 o
  -5   7   1      621.16      583.24     10.06 o
  -4   7   1      406.22      406.42      7.68 o
  -3   7   1      367.08      361.72     24.87 o
  -2   7   1      880.58      893.68     72.04 o
  -1   7   1      347.94      371.57      7.01 o
   0   7   1     1026.14      978.02     52.58 o
   1   7   1      509.59      488.53     20.05 o
   2   7   1     1382.52     1393.60     20.58 o
   3   7   1      970.03      928.35     14.71 o
   4   7   1      141.45      154.23      5.51 o
   5   7   1       18.92        8.76      6.94 o
   6   7   1      183.17      202.74     11.69 o
   7   7   1       17.57       17.77      5.22 o
  -8   8   1      247.44      240.67     18.03 o
  -7   8   1        9.73        6.05      6.57 o
  -6   8   1       82.89       82.00     14.43 o
  -5   8   1       10.14        5.52      1.91 o
  -4   8   1       34.36       32.85      2.68 o
  -3   8   1      721.24      674.20     33.66 o
  -2   8   1       13.50       11.86     19.82 o
  -1   8   1       15.16       12.20      2.97 o
   0   8   1        9.20       12.73      1.88 o
   1   8   1      195.36      163.49      4.92 o
   2   8   1        4.11        1.65      4.29 o
   3   8   1       16.06       14.66      3.01 o
   4   8   1       69.44       95.55      4.21 o
   5   8   1        0.01       -0.44     12.19 o
   6   8   1       95.60      107.81      7.46 o
   7   8   1      104.63      114.88     18.76 o
  -7   9   1      177.53      225.41     68.37 o
  -6   9   1      119.63      105.41     32.07 o
  -5   9   1      584.38      578.00     12.35 o
  -4   9   1        0.45       -0.07      7.27 o
  -3   9   1       52.25       54.97      6.90 o
  -2   9   1        0.69       -3.55      2.37 o
  -1   9   1      212.93      188.39     41.72 o
   0   9   1        2.19       -1.37      4.62 o
   1   9   1        0.61        2.35      5.95 o
   2   9   1       74.72       72.67      3.77 o
   3   9   1      331.89      323.71      9.08 o
   4   9   1       25.35       18.45     13.24 o
   5   9   1      106.77      114.35      9.31 o
   6   9   1       33.55       37.72      6.61 o
   7   9   1        1.33       -5.95      3.96 o
  -7  10   1       21.52       -1.61     11.82 o
  -6  10   1        7.86       21.43     12.91 o
  -5  10   1       97.24       98.25     18.73 o
  -4  10   1      149.18      177.53      7.89 o
  -3  10   1      357.17      348.82     12.62 o
  -2  10   1     1014.22     1035.97     44.23 o
  -1  10   1       14.97       11.82      1.87 o
   0  10   1      116.94      110.38     18.76 o
   1  10   1      344.04      319.14     31.35 o
   2  10   1      349.76      311.79     11.06 o
   3  10   1        4.60        2.92      6.57 o
   4  10   1      119.85       98.43      7.13 o
   5  10   1       67.66       40.30      6.54 o
   6  10   1       96.96       95.92     10.04 o
  -5  11   1        0.31       16.85      6.10 o
  -4  11   1        5.72       11.89      3.90 o
  -3  11   1      893.34      963.47    131.16 o
  -2  11   1      717.40      734.27     46.14 o
  -1  11   1       69.91       70.72      4.54 o
   0  11   1      160.32      152.25     20.81 o
   1  11   1      367.04      362.11     49.25 o
   2  11   1       18.63        7.65     14.20 o
   3  11   1      367.34      388.51     14.57 o
   4  11   1       98.86      101.47      9.83 o
   5  11   1        6.81        0.00      6.61 o
  -5  12   1       13.59       28.27      7.40 o
  -4  12   1        0.53       38.01     18.10 o
  -3  12   1      310.85      388.90     46.64 o
  -2  12   1       69.13       80.42     14.90 o
  -1  12   1        0.55       -3.08      7.89 o
   0  12   1      576.80      562.76     34.15 o
   1  12   1       11.82       13.15      7.27 o
   2  12   1       27.38       26.43      4.23 o
   3  12   1      452.81      451.86     57.77 o
   4  12   1      181.03      227.64     14.73 o
  -4  13   1        2.56       10.17     10.60 o
  -3  13   1       20.15       14.36      8.14 o
  -2  13   1        0.39       -7.48      4.99 o
  -1  13   1       21.95       19.09     11.89 o
   0  13   1      135.05      147.22     48.12 o
   1  13   1      139.28      115.13     13.18 o
   2  13   1        2.22       -1.98      9.22 o
   3  13   1        0.26       -2.64      5.88 o
  -2  14   1        2.19        8.59      8.59 o
  -1  14   1      214.16      229.95     28.87 o
   0  14   1        8.18       18.49      9.31 o
   1  14   1      324.08      376.54     30.92 o
   2  14   1       50.19       48.88     12.55 o
  -2 -14   2        7.74      -14.67      9.78 o
  -1 -14   2      138.34      122.12     39.77 o
   0 -14   2        6.22       32.26     11.23 o
   1 -14   2       14.93       24.99      7.45 o
   2 -14   2      304.52      322.27     16.55 o
   3 -14   2        0.14        8.46     17.80 o
  -4 -13   2        4.93       -2.64      5.22 o
  -3 -13   2       43.32       53.47     14.20 o
  -2 -13   2       63.51       79.51     29.17 o
  -1 -13   2      171.35      104.11     14.67 o
   0 -13   2       61.79       79.08     42.87 o
   1 -13   2        0.18       -6.49      4.33 o
   2 -13   2       34.04       22.39      5.81 o
   3 -13   2       26.06       36.03      7.60 o
   4 -13   2       57.59       52.17      6.51 o
  -5 -12   2       11.96       10.50      8.52 o
  -4 -12   2      135.72      119.30     17.97 o
  -3 -12   2       34.51       16.51      5.81 o
  -2 -12   2        0.12       -0.14     11.53 o
  -1 -12   2      187.10      169.90     39.07 o
   0 -12   2        1.44       19.84      4.20 o
   1 -12   2       39.57       41.97     26.06 o
   2 -12   2      174.27      159.01      9.24 o
   3 -12   2       27.05       48.81      5.21 o
   4 -12   2      325.45      252.25     13.43 o
   5 -12   2      318.87      277.16     33.56 o
  -6 -11   2       16.06       11.89      3.90 o
  -5 -11   2      444.99      431.30     23.52 o
  -4 -11   2      226.33      238.63     14.07 o
  -3 -11   2      327.41      325.72     21.27 o
  -2 -11   2       55.11       55.41     19.55 o
  -1 -11   2       87.08       54.45      5.40 o
   0 -11   2      392.32      410.87     13.26 o
   1 -11   2      722.00      730.16     20.18 o
   2 -11   2      356.60      362.22     14.34 o
   3 -11   2      634.11      643.06     17.04 o
   4 -11   2       57.93       61.99      5.81 o
   5 -11   2        0.27        5.04      4.13 o
   6 -11   2      103.45      103.77     36.80 o
  -6 -10   2      266.20      250.70     15.46 o
  -5 -10   2       42.71       42.94      7.40 o
  -4 -10   2       20.00       24.64      6.94 o
  -3 -10   2        9.46        8.41      3.50 o
  -2 -10   2      227.89      209.96      8.57 o
  -1 -10   2       33.61       32.93      4.06 o
   0 -10   2      582.21      560.28     29.40 o
   1 -10   2      459.81      501.43     15.66 o
   2 -10   2       62.71       73.80      7.96 o
   3 -10   2        6.07        4.06      9.88 o
   4 -10   2       68.88       57.50      5.32 o
   5 -10   2        5.70        2.34      5.28 o
   6 -10   2       13.44       21.50      4.90 o
  -6  -9   2       45.37       56.68      7.73 o
  -5  -9   2       31.44       42.28      5.35 o
  -4  -9   2        1.20       -0.35      4.29 o
  -3  -9   2      421.14      363.92     15.69 o
  -2  -9   2        2.94        1.52      1.90 o
  -1  -9   2      475.88      473.20     11.43 o
   0  -9   2        2.83        6.48      4.59 o
   1  -9   2      127.63       86.87      7.72 o
   2  -9   2      140.87      127.77      6.90 o
   3  -9   2        0.04        0.93      3.27 o
   4  -9   2       12.97       12.79      2.70 o
   5  -9   2      120.35      158.47     15.62 o
   6  -9   2        1.87        4.65      5.62 o
   7  -9   2        3.56       13.15     10.64 o
  -7  -8   2        7.97       -8.03      5.35 o
  -6  -8   2        3.73       -1.32      3.96 o
  -5  -8   2       82.73       75.31     16.45 o
  -4  -8   2      391.17      383.16     23.05 o
  -3  -8   2      436.58      445.34     28.27 o
  -2  -8   2        0.14        1.30      5.22 o
  -1  -8   2      601.93      581.67     10.05 o
   0  -8   2      149.77      136.25      9.68 o
   1  -8   2      143.98      106.67      7.10 o
   2  -8   2      207.03      208.29     23.88 o
   3  -8   2       33.26       34.65      5.35 o
   4  -8   2        3.69        5.40      4.29 o
   5  -8   2       29.46       27.86     11.30 o
   6  -8   2        6.62        2.96      9.22 o
   7  -8   2       27.59       30.41      5.74 o
  -7  -7   2      816.02     1025.57     59.26 o
  -6  -7   2      311.27      339.22      9.56 o
  -5  -7   2      331.88      339.69      9.48 o
  -4  -7   2      804.09      799.32     11.30 o
  -3  -7   2        1.12        4.15      2.68 o
  -2  -7   2      435.91      439.84     14.07 o
  -1  -7   2      719.49      721.37     11.70 o
   0  -7   2      613.51      564.59     24.87 o
   1  -7   2       32.19       29.95      2.64 o
   2  -7   2       49.54       47.24      8.59 o
   3  -7   2        2.86        2.55      1.59 o
   4  -7   2      108.25      106.59      9.31 o
   5  -7   2      164.48      168.43     32.20 o
   6  -7   2      155.33      146.40     18.17 o
   7  -7   2       25.23       22.26     15.59 o
   8  -7   2        0.45       24.42     10.93 o
  -8  -6   2       53.06       63.88     12.75 o
  -7  -6   2       18.73        1.32      7.27 o
  -6  -6   2        5.82       11.54      9.61 o
  -5  -6   2      200.34      171.09      4.49 o
  -4  -6   2     5567.92     5315.18     88.12 o
  -3  -6   2       10.21       11.26      1.38 o
  -2  -6   2      291.55      281.34     11.59 o
  -1  -6   2      521.68      504.23     10.97 o
   0  -6   2      361.80      348.87     16.85 o
   1  -6   2      644.44      586.97     13.08 o
   2  -6   2        3.59        4.01      2.61 o
   3  -6   2       21.14       20.73      3.67 o
   4  -6   2       80.68       77.20     14.93 o
   5  -6   2      362.03      408.22     30.98 o
   6  -6   2      304.54      297.30      8.42 o
   7  -6   2       50.23       63.42      5.60 o
   8  -6   2      320.25      275.75     33.26 o
  -8  -5   2       13.64        9.54      8.98 o
  -7  -5   2       41.54       42.36     20.18 o
  -6  -5   2       17.59       31.30     12.88 o
  -5  -5   2     1022.59      988.86     17.14 o
  -4  -5   2      605.40      620.05     16.68 o
  -3  -5   2      115.96      107.45      2.68 o
  -2  -5   2      296.04      295.64      4.37 o
  -1  -5   2      872.40      833.91     10.99 o
   0  -5   2      340.79      323.75      5.29 o
   1  -5   2        0.13        1.48      2.68 o
   2  -5   2      175.04      224.51     25.66 o
   3  -5   2        8.41        6.89      1.14 o
   4  -5   2       99.13       88.61     12.06 o
   5  -5   2       29.35       31.44      1.74 o
   6  -5   2       43.96       52.94      4.62 o
   7  -5   2      246.06      293.61     32.53 o
   8  -5   2       86.69       58.84      5.27 o
  -8  -4   2       22.90       25.60      5.01 o
  -7  -4   2      475.17      450.50     14.92 o
  -6  -4   2       15.82       26.69      6.64 o
  -5  -4   2       33.78       30.98      1.42 o
  -4  -4   2       28.22       20.28      3.63 o
  -3  -4   2      186.82      192.20      3.90 o
  -2  -4   2      480.87      480.98      5.93 o
  -1  -4   2      343.70      266.36      7.93 o
   0  -4   2     1710.72     1795.02     42.34 o
   1  -4   2      509.04      533.58     24.38 o
   2  -4   2      948.26      890.06     11.36 o
   3  -4   2       36.66       37.60      1.61 o
   4  -4   2        6.01        1.76      0.59 o
   5  -4   2        0.44        2.38      1.10 o
   6  -4   2       84.60       67.79     10.73 o
   7  -4   2      243.11      245.28     26.56 o
   8  -4   2      451.97      433.99     14.48 o
  -8  -3   2      344.03      417.92     20.34 o
  -7  -3   2       19.50       10.59     13.54 o
  -6  -3   2       61.55       95.88      7.66 o
  -5  -3   2        0.04       14.69     11.26 o
  -4  -3   2        0.20        4.29      0.44 o
  -3  -3   2     1411.47     1530.24     17.39 o
  -2  -3   2      795.23      796.86     10.87 o
  -1  -3   2     5830.52     5909.48     73.69 o
   0  -3   2      194.36      173.52      3.83 o
   1  -3   2     2795.12     2764.75     36.16 o
   2  -3   2      766.80      755.77     22.06 o
   3  -3   2     1197.30     1185.42     27.41 o
   4  -3   2     5619.22     5746.02    151.94 o
   5  -3   2     1543.46     1596.34     23.09 o
   6  -3   2       27.57       24.83      2.03 o
   7  -3   2      294.49      303.76      8.41 o
   8  -3   2        7.87        4.87      6.90 o
   9  -3   2       33.86       37.72     11.36 o
  -9  -2   2      200.33      169.11     14.07 o
  -8  -2   2       13.40        5.25      5.91 o
  -7  -2   2       14.88       31.35     10.31 o
  -6  -2   2       21.70       36.32     17.24 o
  -5  -2   2      338.67      340.57     10.07 o
  -4  -2   2     1140.10     1071.06     16.52 o
  -3  -2   2      748.42      854.36      9.71 o
  -2  -2   2       33.06       32.74      1.20 o
  -1  -2   2      848.18      845.82     20.18 o
   0  -2   2     2426.10     2421.35     34.00 o
   1  -2   2    29245.02    28784.62    584.43 o
   2  -2   2     1707.86     1757.69     25.90 o
   3  -2   2       42.82       35.74      1.68 o
   4  -2   2      445.23      441.56     15.66 o
   5  -2   2        0.04        0.40      4.62 o
   6  -2   2       74.11       66.02      3.41 o
   7  -2   2      337.12      384.79     11.03 o
   8  -2   2      142.76      137.93      9.64 o
   9  -2   2       10.03        0.91      4.55 o
  -9  -1   2        3.94        4.69      4.69 o
  -8  -1   2      343.19      396.75     28.67 o
  -7  -1   2      660.40      793.17     84.19 o
  -6  -1   2      189.02      175.46      8.95 o
  -5  -1   2      107.35      111.44      4.56 o
  -4  -1   2       43.89       58.26      2.46 o
  -3  -1   2     1283.24     1379.49     30.55 o
  -2  -1   2      219.65      204.43     10.60 o
  -1  -1   2     6157.36     6450.35     80.36 o
   1  -1   2     4926.58     5028.56     51.54 o
   2  -1   2      167.38      165.15      2.80 o
   3  -1   2      226.61      250.38      3.90 o
   4  -1   2      790.03      755.24      9.86 o
   5  -1   2       34.58       26.97      2.05 o
   6  -1   2      143.38      139.49     11.56 o
   7  -1   2        9.91       21.60      7.93 o
   8  -1   2        1.72       46.77     11.23 o
   9  -1   2       38.06       27.75      7.86 o
  -9   0   2        8.10        6.61      3.96 o
  -8   0   2        0.84        0.00      6.61 o
  -7   0   2      139.30      140.90      7.47 o
  -6   0   2      177.86      182.08     13.91 o
  -5   0   2      160.27      180.77      7.95 o
  -4   0   2      724.60      716.03     25.63 o
  -3   0   2      547.42      525.05      7.66 o
  -2   0   2      101.65       57.46      6.04 o
  -1   0   2     1944.81     1956.04     26.09 o
   0   0   2     7602.77     7388.35    137.32 o
   1   0   2      875.74      917.97     13.80 o
   2   0   2      103.67       94.00      3.96 o
   3   0   2       16.29       30.00      3.77 o
   4   0   2      658.40      611.48     19.06 o
   5   0   2       27.41       28.74      1.84 o
   6   0   2      437.31      428.34      9.68 o
   7   0   2       32.87       26.60      3.25 o
   8   0   2       74.88       46.99      7.32 o
   9   0   2       17.07       23.17     10.64 o
  -9   1   2       99.75       89.97      9.78 o
  -8   1   2        1.03       -1.72      2.84 o
  -7   1   2        9.64       14.68     15.85 o
  -6   1   2        5.38       16.21      4.99 o
  -5   1   2       16.39       14.98      0.99 o
  -4   1   2     1212.65     1257.57     18.17 o
  -3   1   2      404.09      404.76     13.01 o
  -2   1   2       77.32       86.80      2.03 o
  -1   1   2        0.11        5.53      2.31 o
   0   1   2      805.80      814.97     14.42 o
   1   1   2     1272.46     1278.32     16.21 o
   2   1   2      135.20      116.80      3.63 o
   3   1   2        9.10        7.37      0.93 o
   4   1   2      824.20      802.77     21.14 o
   5   1   2        0.03       -0.66      2.64 o
   6   1   2      186.68      172.24      6.21 o
   7   1   2      624.05      642.97     36.30 o
   8   1   2       61.31       56.76      5.88 o
   9   1   2       47.07       27.75     10.04 o
  -9   2   2       26.08       31.71     13.28 o
  -8   2   2       10.84       15.05     13.91 o
  -7   2   2      222.50      220.02     11.20 o
  -6   2   2       89.61       85.67      3.83 o
  -5   2   2       68.17       68.06      2.97 o
  -4   2   2      401.17      378.08     20.41 o
  -3   2   2      537.57      556.02      7.25 o
  -2   2   2      111.87       88.36      2.19 o
  -1   2   2      839.91      790.53     12.13 o
   0   2   2     1776.98     1705.98     25.53 o
   1   2   2     2273.73     2291.60     27.84 o
   2   2   2      204.74      171.84     11.86 o
   3   2   2      108.51      112.45      2.47 o
   4   2   2      115.79      138.02      3.90 o
   5   2   2      245.14      256.86     22.43 o
   6   2   2      515.36      490.73     11.66 o
   7   2   2      367.02      394.46     40.66 o
   8   2   2        0.02        9.43      3.90 o
  -9   3   2        6.59        1.49      5.09 o
  -8   3   2        0.19       -2.20      4.26 o
  -7   3   2        2.85        9.98      3.63 o
  -6   3   2      541.97      529.49     42.01 o
  -5   3   2       38.50       42.79      2.08 o
  -4   3   2       39.84       31.00      3.63 o
  -3   3   2       20.40       20.98      1.65 o
  -2   3   2      698.09      684.67     18.13 o
  -1   3   2     4874.64     4968.92     60.17 o
   0   3   2       51.29       49.86      3.44 o
   1   3   2     1148.64     1120.73     35.14 o
   2   3   2     4632.57     4702.42     49.12 o
   3   3   2      199.28      200.09      3.49 o
   4   3   2     3205.42     3276.53     38.13 o
   5   3   2      169.92      164.63      4.87 o
   6   3   2        5.58        9.41      4.33 o
   7   3   2       11.44       14.44      5.32 o
   8   3   2      100.50      122.74     15.92 o
  -9   4   2        1.82        6.61      5.95 o
  -8   4   2       30.79       48.92      8.55 o
  -7   4   2        1.24       -3.33     10.17 o
  -6   4   2      158.98      144.97      4.59 o
  -5   4   2      611.73      605.02     15.16 o
  -4   4   2      514.24      466.47      8.32 o
  -3   4   2      621.51      716.65      9.21 o
  -2   4   2        2.03       13.07      3.04 o
  -1   4   2      793.00      827.97     15.52 o
   0   4   2     2936.28     3172.76     49.15 o
   1   4   2     5880.72     5812.85     78.95 o
   2   4   2     2908.59     3040.83     38.13 o
   3   4   2      357.08      376.22     12.45 o
   4   4   2        1.90        6.18      1.14 o
   5   4   2      284.42      264.32      6.52 o
   6   4   2       74.12       60.17      6.64 o
   7   4   2       73.61       79.93      4.94 o
   8   4   2       37.27       28.27      9.84 o
  -8   5   2       33.75       40.65      6.39 o
  -7   5   2       83.02      105.33      8.42 o
  -6   5   2       56.10       57.84      4.01 o
  -5   5   2       45.89       55.14      6.94 o
  -4   5   2      393.41      378.65     22.43 o
  -3   5   2      306.36      366.23      9.91 o
  -2   5   2      180.46      164.16      3.94 o
  -1   5   2       13.21       11.81      5.22 o
   0   5   2     1920.26     2170.88     29.32 o
   1   5   2      985.64     1010.56     35.21 o
   2   5   2      993.23      986.36     25.76 o
   3   5   2      466.13      467.67     24.28 o
   4   5   2       85.61       81.99      4.39 o
   5   5   2       80.78       78.37      8.16 o
   6   5   2       77.02       75.71     10.04 o
   7   5   2      352.22      365.64     15.72 o
  -8   6   2       74.25       77.82     23.05 o
  -7   6   2       92.53      120.34     14.80 o
  -6   6   2      159.77      167.61      7.63 o
  -5   6   2      177.56      164.82      4.65 o
  -4   6   2      296.84      319.44      7.30 o
  -3   6   2      658.93      677.78      9.91 o
  -2   6   2      344.09      351.74      7.81 o
  -1   6   2     1807.88     1764.85     22.91 o
   0   6   2      545.74      559.05      9.33 o
   1   6   2       68.25       51.39      3.52 o
   2   6   2       19.40       23.55      3.93 o
   3   6   2       66.35       58.23      3.01 o
   4   6   2      789.12      756.59     14.20 o
   5   6   2      641.13      687.06     52.29 o
   6   6   2        6.90       -3.90      3.24 o
  -8   7   2        3.95       -8.92      5.95 o
  -7   7   2      107.41      110.30     18.20 o
  -6   7   2      246.01      247.83     35.37 o
  -5   7   2      722.73      721.27     55.62 o
  -4   7   2     1397.06     1311.18     17.72 o
  -3   7   2        2.80        5.04      1.55 o
  -2   7   2       11.63       11.61      3.04 o
  -1   7   2      936.46      909.60     71.08 o
   0   7   2       35.52       45.18      2.16 o
   1   7   2     1049.08     1005.21     65.83 o
   2   7   2      205.27      193.95     25.43 o
   3   7   2       60.63       66.54      3.41 o
   4   7   2      122.60      134.59      6.74 o
   5   7   2       38.90       30.26      3.96 o
   6   7   2       16.24       19.75      5.28 o
   7   7   2      150.93      186.29     12.62 o
  -7   8   2       28.35       60.39     16.68 o
  -6   8   2        1.48        0.00      6.61 o
  -5   8   2      214.21      232.43      7.09 o
  -4   8   2        0.10        2.52      3.67 o
  -3   8   2        2.27        0.65      4.92 o
  -2   8   2      948.31      904.51     22.59 o
  -1   8   2       35.21       41.71      5.95 o
   0   8   2       23.55       27.52      3.67 o
   1   8   2       66.25       53.65      1.88 o
   2   8   2      324.02      294.10     18.79 o
   3   8   2      182.85      222.88      6.98 o
   4   8   2      388.40      393.21     13.17 o
   5   8   2       17.31       15.27      9.51 o
   6   8   2      350.53      387.64     18.23 o
   7   8   2      627.87      651.35     28.87 o
  -7   9   2       18.40        4.82     13.81 o
  -6   9   2       29.62       35.62     15.56 o
  -5   9   2        4.24        6.22      6.28 o
  -4   9   2      116.91      105.22      9.74 o
  -3   9   2      117.66      116.84      9.25 o
  -2   9   2     1648.33     1628.25     32.29 o
  -1   9   2      171.66      169.48     10.14 o
   0   9   2        3.40       10.04      6.57 o
   1   9   2       66.35       64.30      1.75 o
   2   9   2      199.95      193.95     28.41 o
   3   9   2        2.36        9.36      2.47 o
   4   9   2       17.13       19.84      7.63 o
   5   9   2       27.24        5.22      4.03 o
   6   9   2       11.13       35.54     11.96 o
  -7  10   2        3.38       -1.87     11.20 o
  -6  10   2       20.16        5.24      4.09 o
  -5  10   2      140.74      162.34     22.59 o
  -4  10   2      128.20      116.72     10.54 o
  -3  10   2       65.28       71.94      6.54 o
  -2  10   2       20.24       28.57     22.49 o
  -1  10   2      136.48      135.01      5.11 o
   0  10   2       32.23       13.12     11.92 o
   1  10   2      490.45      471.15     30.59 o
   2  10   2      467.30      374.72     20.21 o
   3  10   2       44.62       47.79      5.19 o
   4  10   2       91.21       70.22      7.73 o
   5  10   2       63.53       90.90      9.31 o
   6  10   2       26.76       23.85      6.01 o
  -6  11   2       37.17       42.86      6.76 o
  -5  11   2       66.07       56.77      4.94 o
  -4  11   2       33.88       51.14      4.79 o
  -3  11   2        0.52        9.21      4.61 o
  -2  11   2       62.52       59.97      5.76 o
   0  11   2      106.56      104.10      8.39 o
   1  11   2      191.40      237.02     11.89 o
   2  11   2      160.72      173.82     35.14 o
   3  11   2       47.39       48.65      4.71 o
   4  11   2       37.40       61.06      7.65 o
   5  11   2      138.71      121.55     11.89 o
  -5  12   2       10.29       20.82      7.63 o
  -4  12   2       29.53        8.52     11.89 o
  -3  12   2       85.48       78.33     14.83 o
  -2  12   2      191.57      206.08     11.23 o
  -1  12   2        6.48        0.55      7.56 o
   0  12   2       12.16        8.59      7.20 o
   1  12   2        7.47       -7.01      4.67 o
   2  12   2       10.32       21.12      6.51 o
   3  12   2       82.64      115.88     27.35 o
   4  12   2      316.25      367.62     26.62 o
  -4  13   2       12.09       -6.96     11.49 o
  -3  13   2       28.58       17.11      9.97 o
  -2  13   2      110.25       90.69     11.91 o
  -1  13   2       11.27       38.26      9.97 o
   0  13   2       65.96       43.60     11.89 o
   1  13   2      624.50      701.83     33.09 o
   2  13   2       77.52      105.80     42.61 o
   3  13   2       38.54       60.61     11.23 o
  -2  14   2      175.06      200.56     25.50 o
  -1  14   2       24.49       28.27      7.52 o
   0  14   2      144.96      171.19     20.31 o
   1  14   2      119.72       91.98     27.05 o
  -2 -14   3       73.21      106.57     12.94 o
  -1 -14   3       34.24       96.38     19.69 o
   0 -14   3        0.25       -4.22      6.24 o
   1 -14   3       30.78        4.22      5.36 o
   2 -14   3      159.71      142.75     32.10 o
   3 -14   3      119.72      116.64      8.32 o
  -4 -13   3       64.01       75.44      9.84 o
  -3 -13   3        6.29       42.28      7.99 o
  -2 -13   3        0.68        5.82      4.10 o
  -1 -13   3      150.70      168.62     35.51 o
   0 -13   3      313.76      372.76     20.33 o
   1 -13   3       36.24       21.87      5.28 o
   2 -13   3        6.45       10.84      6.68 o
   3 -13   3       10.78        8.91      3.96 o
   4 -13   3       35.00       26.36     13.24 o
  -5 -12   3      379.18      397.81     21.54 o
  -4 -12   3       18.86       38.38      7.33 o
  -3 -12   3       15.21       34.35      7.94 o
  -2 -12   3       15.69       25.06      7.48 o
  -1 -12   3       35.92       33.98     15.49 o
   0 -12   3      545.14      547.39     17.10 o
   1 -12   3       46.20       47.72      6.47 o
   2 -12   3       45.99       48.25     17.54 o
   3 -12   3       13.60       10.58      4.12 o
   4 -12   3      123.11      124.14     12.62 o
   5 -12   3      182.16      232.06     26.23 o
  -6 -11   3       57.65       70.62      8.65 o
  -4 -11   3      173.48      171.56     11.88 o
  -3 -11   3      451.70      479.43     54.93 o
  -2 -11   3        3.05       -1.47      3.50 o
  -1 -11   3        9.19       25.17      4.10 o
   0 -11   3      559.59      601.16     17.93 o
   1 -11   3      274.87      278.25     13.94 o
   2 -11   3     1776.48     1867.45    122.67 o
   3 -11   3      676.92      770.37     58.20 o
   4 -11   3       13.42       -0.24      3.67 o
   5 -11   3       34.84       40.42     15.36 o
   6 -11   3       12.37       -5.95      4.62 o
  -6 -10   3       62.05       63.88      7.80 o
  -5 -10   3       97.67       76.83     12.62 o
  -4 -10   3      499.40      508.22     16.69 o
  -3 -10   3      248.41      245.98     10.58 o
  -2 -10   3      116.72       94.18     18.23 o
  -1 -10   3      659.13      614.37     15.24 o
   0 -10   3      592.43      610.62     36.63 o
   1 -10   3       87.76      108.34      6.98 o
   2 -10   3      706.28      707.14     75.67 o
   3 -10   3      367.46      445.33     41.82 o
   4 -10   3      215.66      235.96     10.44 o
   5 -10   3      149.94      122.81      7.38 o
   6 -10   3        0.13       -5.85      3.90 o
  -7  -9   3       53.41       82.77     14.00 o
  -6  -9   3      245.61      263.05     17.51 o
  -5  -9   3      218.74      257.24     13.21 o
  -4  -9   3       76.06       84.36      6.55 o
  -3  -9   3        6.38        7.28      6.61 o
  -2  -9   3        2.35        5.42      6.24 o
  -1  -9   3      240.65      240.89     17.14 o
   0  -9   3        6.32        3.73      4.66 o
   1  -9   3      261.72      252.63     12.82 o
   2  -9   3      236.71      211.89     25.76 o
   3  -9   3       69.83       71.38      3.86 o
   4  -9   3       86.48       74.30     20.18 o
   5  -9   3      237.82      229.93     19.09 o
   6  -9   3      103.77      137.46      9.13 o
   7  -9   3       10.38        8.25     13.81 o
  -7  -8   3        2.04       13.15      9.12 o
  -6  -8   3        1.00       -0.08      4.03 o
  -5  -8   3      195.25      189.88      8.35 o
  -4  -8   3      142.58      134.41      7.40 o
  -3  -8   3     3299.62     3278.72     77.95 o
  -2  -8   3        1.02        6.64      1.77 o
  -1  -8   3      111.00       97.46      3.05 o
   0  -8   3      661.73      698.05     52.39 o
   1  -8   3       10.57       24.79      4.59 o
   2  -8   3      207.87      152.81      7.31 o
   3  -8   3       31.47       30.55      7.93 o
   4  -8   3        4.68        8.82      2.80 o
   5  -8   3       39.06       50.54      3.60 o
   6  -8   3       32.55       51.40      7.99 o
   7  -8   3        0.01       -1.53      3.16 o
  -7  -7   3       72.42       65.99     13.34 o
  -6  -7   3      137.20      139.24     16.38 o
  -5  -7   3        5.12        4.03      4.62 o
  -4  -7   3     2434.10     2373.46     35.43 o
  -3  -7   3       76.86       71.41      3.01 o
  -2  -7   3     1114.07     1051.64     18.30 o
  -1  -7   3      480.03      440.42      6.87 o
   0  -7   3      303.36      304.73     12.98 o
   1  -7   3      599.06      587.23     16.88 o
   2  -7   3       16.55       16.08      5.88 o
   3  -7   3      211.67      211.40     19.52 o
   4  -7   3       89.27       85.53     22.00 o
   5  -7   3       46.62       34.10     12.35 o
   6  -7   3        5.24        1.16      2.28 o
   7  -7   3       16.16       20.51      4.46 o
   8  -7   3      628.74      558.42     21.51 o
  -7  -6   3      107.32      116.78     33.76 o
  -6  -6   3      383.16      396.71     17.44 o
  -5  -6   3      137.08      124.14      7.76 o
  -4  -6   3        5.47        3.79      3.63 o
  -3  -6   3       10.41        7.73      1.40 o
  -2  -6   3      595.08      580.06     18.50 o
  -1  -6   3     1047.00      941.40     12.12 o
   0  -6   3       77.96       86.20      2.44 o
   1  -6   3      478.39      509.67     10.22 o
   2  -6   3      227.09      242.98     10.97 o
   3  -6   3        0.03        3.02      2.97 o
   4  -6   3      612.75      618.00     11.58 o
   5  -6   3      427.75      422.83     29.43 o
   6  -6   3      156.88      135.17     24.97 o
   7  -6   3      178.19      174.72     13.48 o
   8  -6   3      111.02       97.09     11.53 o
  -8  -5   3        0.05        5.22      4.56 o
  -7  -5   3      209.87      240.99     13.54 o
  -6  -5   3      516.51      498.21     16.30 o
  -5  -5   3      324.52      336.57     34.45 o
  -4  -5   3      130.45      116.45      5.25 o
  -3  -5   3     3163.50     3020.31     33.95 o
  -2  -5   3     1284.61     1359.34     17.76 o
  -1  -5   3      179.83      182.11     10.40 o
   0  -5   3       20.93       16.45      3.96 o
   1  -5   3        7.25       13.61      3.63 o
   2  -5   3      980.07      954.51     31.08 o
   3  -5   3      317.58      298.23     21.77 o
   4  -5   3        1.24        1.98      4.62 o
   5  -5   3       62.97       85.97     14.10 o
   6  -5   3        1.74       -4.51      3.01 o
   7  -5   3       60.15       52.62      4.83 o
   8  -5   3       40.73       53.02      6.07 o
  -9  -4   3      167.63      140.97     23.19 o
  -8  -4   3      359.19      344.37     16.18 o
  -7  -4   3      257.90      234.64     13.41 o
  -6  -4   3       38.63       37.62     17.24 o
  -5  -4   3        0.57        0.88      0.59 o
  -4  -4   3       46.73       44.44      3.01 o
  -3  -4   3       30.33       19.26      4.62 o
  -2  -4   3      377.04      460.74     17.64 o
  -1  -4   3     3415.61     3554.06     43.35 o
   0  -4   3       65.54       61.23      2.27 o
   1  -4   3     1587.01     1675.29     23.67 o
   2  -4   3     2149.80     2137.90     77.72 o
   3  -4   3      245.68      233.77     19.92 o
   4  -4   3       14.49        8.38      2.97 o
   5  -4   3       75.10       89.25      8.13 o
   6  -4   3      335.42      308.83      8.44 o
   7  -4   3       30.76       19.00      3.43 o
   8  -4   3      102.59       99.36     10.68 o
  -9  -3   3      142.25      144.67     14.86 o
  -8  -3   3        4.65        9.84      3.90 o
  -7  -3   3        0.94       -1.32      3.30 o
  -6  -3   3      242.41      222.01      9.84 o
  -5  -3   3      336.68      345.99     11.87 o
  -4  -3   3      180.35      168.07      3.03 o
  -3  -3   3      123.62      141.22      2.65 o
  -2  -3   3      344.48      357.36      8.26 o
  -1  -3   3     2089.60     2139.13     31.95 o
   0  -3   3      234.97      195.57      4.69 o
   1  -3   3     1408.40     1407.03     18.93 o
   2  -3   3     2182.12     2429.40     59.62 o
   3  -3   3     2271.25     2459.54     52.42 o
   4  -3   3      114.16      134.29      3.56 o
   5  -3   3      434.48      424.93      8.99 o
   6  -3   3        1.56        0.51      6.94 o
   7  -3   3       10.64       19.87      3.75 o
   8  -3   3       17.63       39.50      7.27 o
  -9  -2   3       17.79       58.66     12.62 o
  -8  -2   3      133.90      124.46     12.02 o
  -7  -2   3        1.72        5.95      3.24 o
  -6  -2   3      458.93      445.24     16.25 o
  -5  -2   3      545.30      555.01     13.09 o
  -4  -2   3        3.86        1.25      3.30 o
  -3  -2   3     2256.70     2298.40     28.27 o
  -2  -2   3     1202.56     1271.20     14.52 o
  -1  -2   3      332.70      316.18     13.84 o
   0  -2   3       45.00       50.06      1.26 o
   1  -2   3     5191.99     5540.17     60.48 o
   2  -2   3        0.18        7.40      4.26 o
   3  -2   3      185.69      188.83     14.90 o
   4  -2   3      412.50      399.43     10.77 o
   5  -2   3        2.59        1.35      3.34 o
   6  -2   3       55.08       67.98      2.74 o
   7  -2   3       16.76       17.11      4.03 o
   8  -2   3        8.68       20.62      5.34 o
  -9  -1   3      350.50      322.77     31.38 o
  -8  -1   3        2.27        2.64      3.90 o
  -7  -1   3      559.26      581.19     18.56 o
  -6  -1   3      127.90      133.18      7.73 o
  -5  -1   3       96.77      106.63      5.30 o
  -4  -1   3        0.50        2.64      1.40 o
  -3  -1   3      622.92      564.31     15.82 o
  -2  -1   3      763.95      730.39      8.85 o
  -1  -1   3     5618.92     5735.38     66.05 o
   0  -1   3      405.07      423.90      9.51 o
   1  -1   3     6020.84     6328.65     70.45 o
   2  -1   3     3610.36     3597.68     43.71 o
   3  -1   3     1895.48     1896.77     22.16 o
   4  -1   3      180.50      188.32      9.12 o
   5  -1   3      294.50      292.30     26.75 o
   6  -1   3       74.60       61.49      9.55 o
   7  -1   3      204.78      188.40     10.57 o
   8  -1   3      375.83      422.28     25.00 o
  -9   0   3       85.53      133.18     18.36 o
  -8   0   3       84.44       96.91      9.12 o
  -7   0   3      134.21      143.38     33.13 o
  -6   0   3      983.70      952.76     58.43 o
  -5   0   3       83.44      126.46      5.09 o
  -4   0   3        3.33        6.36      5.95 o
  -3   0   3     1675.38     1684.17     18.25 o
  -2   0   3       26.57       24.46      1.92 o
  -1   0   3     3430.02     3435.94     55.75 o
   0   0   3        0.18        2.28      0.66 o
   1   0   3     1065.97     1052.95     14.15 o
   2   0   3       53.64       51.58      1.62 o
   3   0   3      474.37      458.93      6.24 o
   4   0   3      291.02      260.69     13.28 o
   5   0   3     1404.32     1350.10     20.74 o
   6   0   3      102.19      106.43      3.92 o
   7   0   3       46.77       56.12      5.18 o
   8   0   3       30.69       14.47      7.80 o
  -9   1   3       34.21       46.37      8.79 o
  -8   1   3      128.06      108.86      7.73 o
  -7   1   3       63.66       66.25      8.19 o
  -6   1   3       15.05       15.75      3.63 o
  -5   1   3       59.46       76.94      4.26 o
  -4   1   3      274.07      237.39      3.95 o
  -3   1   3       41.44       21.62      2.71 o
  -2   1   3     1908.06     1965.86     29.63 o
  -1   1   3     1098.26     1014.97     31.15 o
   0   1   3       47.08       35.76      2.31 o
   1   1   3     1331.57     1421.66     17.82 o
   2   1   3      552.33      508.84     12.15 o
   3   1   3        6.38        3.71      2.64 o
   4   1   3       68.67       73.12      2.62 o
   5   1   3      688.80      641.18     10.94 o
   6   1   3       73.20       69.64      9.68 o
   7   1   3        0.04       -0.92      2.25 o
   8   1   3        8.02       -4.61      7.56 o
  -9   2   3       33.86       37.13     11.30 o
  -8   2   3        3.98        6.61      7.93 o
  -7   2   3      425.62      466.09     15.95 o
  -6   2   3      111.15      106.02      6.37 o
  -5   2   3       30.55       27.63      2.28 o
  -4   2   3      119.53      124.22      4.89 o
  -3   2   3      571.73      554.78      7.24 o
  -2   2   3       67.68       81.39      2.31 o
  -1   2   3       28.56       32.51      9.61 o
   0   2   3       28.98       24.88      1.19 o
   1   2   3       15.46       18.78      1.42 o
   2   2   3     1293.51     1212.28     15.47 o
   3   2   3       73.11       74.58      2.64 o
   4   2   3       37.30       43.31      3.90 o
   5   2   3       94.29      111.95      3.83 o
   6   2   3      503.28      541.21     24.54 o
   7   2   3       12.82       21.13      3.27 o
   8   2   3      196.80      219.91     22.13 o
  -9   3   3       52.74       53.58      9.58 o
  -8   3   3       53.99       52.53     12.85 o
  -7   3   3       24.23       23.48      5.98 o
  -6   3   3       36.23       28.07     11.26 o
  -5   3   3       11.22       15.26      2.28 o
  -4   3   3        0.54        1.65      0.93 o
  -3   3   3      985.92     1021.97     11.44 o
  -2   3   3        1.02        8.06      3.30 o
  -1   3   3      307.03      253.68     23.02 o
   0   3   3      225.17      199.15      9.12 o
   1   3   3      169.40      209.45      4.82 o
   2   3   3     4112.82     4290.41     63.91 o
   3   3   3      734.84      782.71     10.16 o
   4   3   3      348.51      316.46      7.33 o
   5   3   3     1353.72     1370.66     22.17 o
   6   3   3      136.91      138.41      5.51 o
   7   3   3       31.50       32.85      5.72 o
   8   3   3       39.61       38.38      8.59 o
  -9   4   3        4.19       13.87      8.65 o
  -8   4   3       22.10       31.37      4.64 o
  -7   4   3      173.70      177.56      6.92 o
  -6   4   3      132.57      106.05      9.61 o
  -5   4   3       45.75       56.22      3.67 o
  -4   4   3      185.43      156.57      3.37 o
  -3   4   3       23.53       17.43      1.38 o
  -2   4   3     1161.63     1226.17     17.14 o
  -1   4   3     2075.93     2142.17     27.74 o
   0   4   3      545.04      507.66      9.39 o
   1   4   3     1383.79     1444.56     32.17 o
   2   4   3     1092.96     1106.94     38.28 o
   3   4   3      245.18      228.37      4.95 o
   4   4   3       92.12       81.54      2.90 o
   5   4   3      421.40      431.90     13.34 o
   6   4   3      169.76      157.80      7.03 o
   7   4   3      265.29      304.53     19.75 o
   8   4   3       56.52       45.71     13.87 o
  -8   5   3       67.11       79.64     15.23 o
  -7   5   3      260.19      244.71      9.46 o
  -6   5   3       79.48       79.55      6.47 o
  -5   5   3       21.65       14.02      4.59 o
  -4   5   3      370.93      344.62     23.68 o
  -3   5   3     1224.85     1255.83     46.37 o
  -2   5   3       15.35       18.85      4.62 o
  -1   5   3      553.19      598.49     16.38 o
   0   5   3        0.49       -1.13      2.64 o
   1   5   3       58.37       46.10      1.88 o
   2   5   3      482.13      424.64      8.49 o
   3   5   3        0.42        4.01      5.58 o
   4   5   3        7.79        8.58      2.25 o
   5   5   3        0.07       -2.14      3.96 o
   6   5   3      302.77      316.53     11.32 o
   7   5   3        0.47       15.85      9.84 o
   8   5   3        3.23       34.95     12.49 o
  -8   6   3        0.00       -8.19      8.55 o
  -7   6   3      532.93      509.03     29.17 o
  -6   6   3       64.02       77.12      4.56 o
  -5   6   3        3.84        7.27      1.73 o
  -4   6   3      163.88      165.37      3.95 o
  -3   6   3      341.66      354.72     17.90 o
  -2   6   3      135.56      166.66      4.91 o
  -1   6   3      236.51      204.81      5.11 o
   0   6   3     1145.95     1091.24     31.35 o
   1   6   3        3.62        4.21     11.56 o
   2   6   3      243.81      256.59     12.55 o
   3   6   3        9.60        9.95      3.63 o
   4   6   3      125.94      160.75     33.99 o
   5   6   3      517.20      508.54     13.87 o
   6   6   3       22.47       37.72      6.01 o
   7   6   3       86.81      117.65     15.59 o
  -8   7   3        4.31        7.98      3.76 o
  -7   7   3       51.85       58.43      7.84 o
  -6   7   3      447.53      433.15     20.28 o
  -5   7   3      226.19      202.13      6.84 o
  -4   7   3      622.26      579.04     10.40 o
  -3   7   3      199.10      191.23      5.78 o
  -2   7   3       45.21       51.58      3.73 o
  -1   7   3      244.94      262.27      7.79 o
   0   7   3      193.32      196.32      6.56 o
   1   7   3      180.75      183.07     17.87 o
   2   7   3       92.74       74.69      6.64 o
   3   7   3       60.54       38.79      3.54 o
   4   7   3       20.58       18.97      3.87 o
   5   7   3      231.34      257.24     14.00 o
   6   7   3      156.87      130.80     10.57 o
   7   7   3        0.76        7.27      4.03 o
  -7   8   3        9.41       -7.27      5.28 o
  -6   8   3        8.58       23.04      3.30 o
  -5   8   3       28.59       38.98      4.51 o
  -4   8   3      286.55      275.41     10.17 o
  -3   8   3      303.79      318.36     34.42 o
  -2   8   3       34.60       36.13      3.30 o
  -1   8   3      613.65      578.49     21.70 o
   0   8   3      396.83      371.81      7.32 o
   1   8   3       50.63       51.10      4.88 o
   2   8   3      929.07      936.49     30.16 o
   3   8   3        2.41        2.64      1.98 o
   4   8   3       63.71       60.48     10.64 o
   5   8   3        4.21        9.95      5.58 o
   6   8   3       42.15       29.66      5.88 o
   7   8   3       12.87       80.46     17.04 o
  -7   9   3       39.70       13.87      5.95 o
  -6   9   3       23.19       28.67     10.93 o
  -5   9   3        5.06        3.53      8.89 o
  -4   9   3      143.57      145.38      8.37 o
  -3   9   3      118.32      127.89      4.62 o
  -2   9   3      392.47      401.44     42.84 o
  -1   9   3     1994.43     1924.60     41.88 o
   0   9   3       94.78       90.06      3.40 o
   1   9   3        2.98       10.50      3.96 o
   2   9   3       30.54       20.50      4.29 o
   4   9   3      508.08      520.38     24.81 o
   5   9   3      158.73      177.96     11.63 o
   6   9   3       18.22       15.26      4.62 o
  -6  10   3       19.26       25.63     11.16 o
  -5  10   3        0.01       -0.33      5.98 o
  -4  10   3      640.49      663.10     40.16 o
  -3  10   3       20.06       26.16     14.47 o
  -2  10   3      158.34      162.00     18.96 o
  -1  10   3      808.82      785.97     54.93 o
   0  10   3      138.03      119.62     20.51 o
   1  10   3       90.28       91.11      9.38 o
   2  10   3       64.62       75.57     30.35 o
   3  10   3        4.78        5.11      6.24 o
   5  10   3      130.15      116.53     10.57 o
  -6  11   3        8.01        4.69      5.35 o
  -5  11   3        0.07       12.79     12.88 o
  -4  11   3      373.43      376.69     35.97 o
  -3  11   3      152.31      168.60     40.76 o
  -1  11   3       82.81       74.53     15.92 o
   0  11   3       98.87      110.93     16.18 o
   1  11   3      364.94      361.74     28.87 o
   2  11   3      349.33      413.62     15.05 o
   3  11   3       38.93       25.85     18.86 o
   4  11   3       53.61       58.91     15.09 o
   5  11   3       67.35       87.99     10.11 o
  -5  12   3       35.93       29.87     15.89 o
  -4  12   3        7.90        8.42      4.40 o
  -3  12   3       14.95        6.61      3.96 o
  -2  12   3       82.73       64.23     23.85 o
  -1  12   3      303.16      285.53     49.64 o
   0  12   3        0.06        1.22      4.62 o
   1  12   3        4.98        7.24     20.08 o
   2  12   3      500.26      555.33     71.61 o
   3  12   3      277.73      328.30     71.05 o
   4  12   3       98.51      118.18     14.53 o
  -4  13   3       17.29       13.15      6.54 o
  -3  13   3       47.31       21.12     15.56 o
  -1  13   3      301.92      332.08     29.99 o
   0  13   3        2.73       19.09     15.26 o
   1  13   3        0.80        5.20     11.23 o
   2  13   3       18.42       17.77     13.21 o
   3  13   3       12.97       20.35      7.38 o
  -1  14   3       79.79      123.27     22.26 o
   0  14   3        0.02       13.53     13.18 o
  -2 -14   4        5.34       29.13     11.36 o
  -1 -14   4      100.64      121.55     19.29 o
   0 -14   4      356.31      368.60     20.78 o
   2 -14   4       11.64       13.15      7.27 o
  -4 -13   4       83.04       86.08     14.80 o
  -3 -13   4       76.38       80.60     10.73 o
  -2 -13   4      143.79      239.40     21.47 o
  -1 -13   4        8.90       34.35     11.16 o
   0 -13   4        2.15        5.18      8.22 o
   1 -13   4        3.21       15.54      4.80 o
   2 -13   4      160.58      168.06     54.93 o
   3 -13   4      199.80      221.25     28.27 o
   4 -13   4      189.44      193.30     42.97 o
  -5 -12   4        8.81       -0.66      8.72 o
  -4 -12   4       50.70       62.69      7.73 o
  -2 -12   4       58.18       63.22     23.85 o
  -1 -12   4       15.46       14.26      6.24 o
   0 -12   4        6.63        1.23      2.45 o
   1 -12   4      479.04      518.81     17.03 o
   2 -12   4       63.72       59.80      7.44 o
   3 -12   4      240.88      269.07     35.57 o
   4 -12   4        9.51        9.40      8.55 o
   5 -12   4       11.06        7.85      4.69 o
  -6 -11   4        4.18       -1.98      5.95 o
  -5 -11   4      435.18      568.90     28.21 o
  -4 -11   4      220.47      216.15     12.82 o
  -3 -11   4       61.14       42.05     10.90 o
  -1 -11   4        7.15       15.88     10.60 o
   0 -11   4      207.70      207.06     36.20 o
   1 -11   4       50.01       30.77      4.64 o
   2 -11   4      337.49      381.76     15.19 o
   3 -11   4      458.66      467.63     26.66 o
   4 -11   4       22.73       37.23     10.24 o
   5 -11   4       48.91       75.98     26.13 o
   6 -11   4       38.69       28.26      8.95 o
  -6 -10   4       11.87        9.18      3.90 o
  -5 -10   4        8.30        5.22      3.30 o
  -4 -10   4       97.81       89.97     11.23 o
  -3 -10   4       12.34       16.51      4.62 o
  -2 -10   4      699.89      664.14     18.69 o
  -1 -10   4      142.55      131.25      4.88 o
   0 -10   4      217.95      207.83     14.76 o
   1 -10   4      110.27      119.43     31.41 o
   2 -10   4      460.83      483.54     28.41 o
   3 -10   4      295.54      340.73     12.05 o
   4 -10   4      157.21      176.47     23.68 o
   5 -10   4       19.24       34.41      8.89 o
   6 -10   4       15.02       10.51      4.27 o
  -7  -9   4      126.68      159.93     21.47 o
  -6  -9   4      136.25      142.36     29.07 o
  -5  -9   4      225.30      222.19     24.01 o
  -4  -9   4       16.79        8.11     14.90 o
  -3  -9   4        9.12       10.49      5.91 o
  -2  -9   4      201.49      181.35      5.13 o
  -1  -9   4      457.33      452.24      9.17 o
   0  -9   4     1050.12      940.73     45.28 o
   1  -9   4      463.23      404.97     11.18 o
   2  -9   4        5.55        5.74      4.26 o
   3  -9   4       41.60       45.45      3.05 o
   4  -9   4       65.70       86.25      6.87 o
   5  -9   4       63.74       62.81      8.62 o
   6  -9   4        3.69       -1.34      2.36 o
   7  -9   4       31.06       21.05      9.22 o
  -7  -8   4       31.89        7.99      6.67 o
  -6  -8   4        2.01       18.40     19.55 o
  -5  -8   4      809.84      815.60     30.82 o
  -4  -8   4        0.06        6.98      5.58 o
  -3  -8   4     2784.76     2713.70     36.58 o
  -2  -8   4       83.10       82.21      4.86 o
  -1  -8   4      175.83      153.87      3.82 o
   0  -8   4       15.73       19.69      5.98 o
   1  -8   4      100.09       98.79     16.18 o
   2  -8   4       75.15       62.23      2.60 o
   3  -8   4      638.88      652.22     49.38 o
   4  -8   4      414.42      431.32     61.04 o
   5  -8   4       10.19       10.41      3.00 o
   6  -8   4       59.44       66.98      5.15 o
   7  -8   4        6.83       -7.93      5.28 o
  -7  -7   4      129.76      142.25      9.91 o
  -6  -7   4       72.76       62.23     10.57 o
  -5  -7   4      401.14      373.06     11.49 o
  -4  -7   4        1.06        0.50      3.93 o
  -3  -7   4     2665.70     2556.04     46.80 o
  -2  -7   4     1393.38     1303.11     25.04 o
  -1  -7   4      134.73      109.47      4.82 o
   0  -7   4      562.07      591.33     11.92 o
   1  -7   4      436.05      394.76      9.01 o
   2  -7   4       32.89       27.32      4.95 o
   3  -7   4       33.36       43.94      4.38 o
   4  -7   4       52.18       56.08      5.42 o
   5  -7   4       95.18       72.21     19.59 o
   6  -7   4       62.49       63.62      5.01 o
   7  -7   4      177.44      159.37     20.48 o
  -8  -6   4        2.25        9.84      9.18 o
  -7  -6   4       29.29       10.10     15.82 o
  -6  -6   4      696.26      604.97     18.96 o
  -5  -6   4        1.51        2.69      5.28 o
  -4  -6   4      950.87      896.90     18.53 o
  -3  -6   4      269.55      272.21     17.01 o
  -2  -6   4       84.49       81.15      5.28 o
  -1  -6   4       56.00       51.79      1.82 o
   0  -6   4       44.76       27.35      2.27 o
   1  -6   4      895.19      908.21     15.34 o
   2  -6   4      770.78      775.84     30.22 o
   3  -6   4      555.41      558.47     33.92 o
   4  -6   4       55.20       68.01     12.02 o
   5  -6   4      321.72      308.85     16.42 o
   6  -6   4       58.18       60.83     11.23 o
   7  -6   4        2.49        2.51      5.91 o
   8  -6   4       68.85       66.76     22.10 o
  -8  -5   4      504.84      624.13     29.53 o
  -7  -5   4        1.74        9.88      4.12 o
  -6  -5   4       49.00       41.90     14.96 o
  -5  -5   4      240.89      233.82      6.59 o
  -4  -5   4       22.16       13.73      3.30 o
  -3  -5   4      186.54      142.11      7.89 o
  -2  -5   4        0.16       -0.28      1.32 o
  -1  -5   4      957.81     1009.39     14.88 o
   0  -5   4     3064.63     3055.20     66.79 o
   1  -5   4        1.03        9.17      1.29 o
   2  -5   4       79.12       80.54      2.37 o
   3  -5   4      851.61      881.21     17.64 o
   4  -5   4       75.03       68.61      3.20 o
   5  -5   4      203.04      201.84      8.32 o
   6  -5   4      314.99      388.03     25.30 o
   7  -5   4        0.16       -5.50      3.67 o
   8  -5   4        0.06       11.34      8.89 o
  -8  -4   4       43.04       58.66      7.86 o
  -7  -4   4      199.41      204.76     11.14 o
  -6  -4   4       69.34       73.37      6.86 o
  -5  -4   4       49.79       53.44      6.90 o
  -4  -4   4       85.89      101.53      2.59 o
  -3  -4   4     2405.49     2298.33     27.71 o
  -2  -4   4      631.46      589.20      8.36 o
  -1  -4   4      827.81      887.94     14.58 o
   0  -4   4        2.88        9.73      5.25 o
   1  -4   4      131.23      126.98      6.41 o
   2  -4   4      471.19      455.01     19.39 o
   3  -4   4      120.28      120.42      3.67 o
   4  -4   4        5.40        5.81      1.59 o
   5  -4   4       20.95       28.24     12.62 o
   6  -4   4      105.20       88.98      5.36 o
   7  -4   4        0.64       10.50      3.96 o
   8  -4   4       76.25       73.27      6.67 o
  -9  -3   4       10.80       17.77     10.64 o
  -8  -3   4      276.64      300.97     14.27 o
  -7  -3   4      210.43      179.29     10.31 o
  -6  -3   4      280.85      293.37     49.28 o
  -5  -3   4      137.49      133.92     12.29 o
  -4  -3   4      236.04      259.24      7.00 o
  -3  -3   4       91.27      110.01     10.57 o
  -2  -3   4     2282.03     2593.63     33.92 o
  -1  -3   4       34.75       46.78      8.98 o
   0  -3   4     7169.82     7346.28     92.83 o
   1  -3   4       84.09       57.43      5.62 o
   2  -3   4      169.11      180.24     11.73 o
   3  -3   4      763.76      785.08     12.98 o
   4  -3   4        3.05       11.90      1.68 o
   5  -3   4      302.04      282.65     41.19 o
   6  -3   4       70.71       84.69      7.07 o
   7  -3   4        5.94       16.89     11.53 o
   8  -3   4       21.11        4.69      4.95 o
  -8  -2   4      154.96      168.45     14.00 o
  -7  -2   4       78.89       51.39      6.61 o
  -6  -2   4       50.56       66.01     15.92 o
  -5  -2   4     1028.90     1000.33     21.83 o
  -4  -2   4      129.95      116.54      2.77 o
  -3  -2   4     1612.45     1712.03     18.87 o
  -2  -2   4     1862.91     1987.15     24.15 o
  -1  -2   4     1592.45     1600.57     22.42 o
   0  -2   4       22.70       20.52      1.40 o
   1  -2   4       33.87       29.65      3.04 o
   2  -2   4     1953.31     2125.04     31.97 o
   3  -2   4       97.25      119.91      3.20 o
   4  -2   4      510.50      553.10      9.60 o
   5  -2   4      223.18      209.90      4.28 o
   6  -2   4       45.79       51.39      2.88 o
   7  -2   4        5.52        2.67      6.94 o
   8  -2   4        9.68       18.43      5.95 o
  -9  -1   4       73.53       70.22     15.06 o
  -8  -1   4      880.41      834.60     25.23 o
  -7  -1   4      406.97      353.95     13.54 o
  -6  -1   4        6.86        8.12      3.50 o
  -5  -1   4      143.73      172.57     22.03 o
  -4  -1   4     1225.98     1178.92     21.21 o
  -3  -1   4      846.66      877.89     10.61 o
  -2  -1   4      662.03      645.57      9.78 o
  -1  -1   4     2637.61     2735.59     34.20 o
   0  -1   4        0.85        4.11      1.29 o
   1  -1   4      277.16      291.69      4.34 o
   2  -1   4      204.27      248.62      4.02 o
   3  -1   4      537.02      518.11     15.72 o
   4  -1   4      136.30      138.61      4.86 o
   5  -1   4      479.11      510.43      9.41 o
   6  -1   4        9.05       15.92     14.17 o
   7  -1   4       27.16       29.13      7.20 o
   8  -1   4        1.85        6.61      3.96 o
  -9   0   4       21.81       37.13      7.20 o
  -8   0   4      195.06      231.54     11.76 o
  -7   0   4        2.11       -2.01      5.91 o
  -6   0   4      407.77      426.13     11.17 o
  -5   0   4       56.48       77.80      5.55 o
  -4   0   4      101.58       98.19      2.14 o
  -3   0   4      501.23      461.78      7.73 o
  -2   0   4      716.40      704.69     12.25 o
  -1   0   4      381.49      386.84      6.05 o
   0   0   4     8423.40     8386.55    105.90 o
   1   0   4      160.72      129.06      3.20 o
   2   0   4        0.49        4.97      0.93 o
   3   0   4      832.35      808.98     30.55 o
   4   0   4      891.13      843.12     12.11 o
   5   0   4        1.94        3.39      1.62 o
   6   0   4      342.72      340.28      8.65 o
   7   0   4       74.43       62.87      7.91 o
   8   0   4      198.26      229.20     14.85 o
  -9   1   4       18.77       24.38      5.81 o
  -8   1   4      164.37      166.26     10.23 o
  -7   1   4       34.34       51.11      7.86 o
  -6   1   4      256.18      189.27     13.21 o
  -5   1   4     1200.76     1168.52     16.16 o
  -4   1   4      168.58      166.09      5.65 o
  -3   1   4        1.34        5.78      3.34 o
  -2   1   4      208.03      218.27      6.04 o
  -1   1   4       13.17       11.69      3.34 o
   0   1   4     2828.38     2770.76     34.43 o
   1   1   4       19.73       26.32      2.21 o
   2   1   4      357.27      350.85     18.76 o
   3   1   4      253.70      254.71      5.13 o
   4   1   4       95.78       84.60     12.25 o
   5   1   4      963.53      961.60     14.64 o
   6   1   4      707.23      674.77     27.51 o
   7   1   4       72.47       48.06      5.27 o
   8   1   4       30.86       18.49      5.98 o
  -9   2   4      287.52      296.98     32.20 o
  -8   2   4        0.35       -0.90      5.09 o
  -7   2   4       16.67       26.67      4.19 o
  -6   2   4      725.21      744.53     25.30 o
  -5   2   4       24.63       31.39      6.31 o
  -4   2   4      150.93      177.42      3.77 o
  -3   2   4      217.96      168.34      7.96 o
  -2   2   4     2361.18     2456.26     62.46 o
  -1   2   4      214.27      241.75      4.98 o
   0   2   4      211.09      221.57      5.71 o
   1   2   4      117.85      140.61      3.65 o
   2   2   4     1281.93     1296.77     16.31 o
   3   2   4     2079.93     2043.72     24.46 o
   4   2   4        2.20       -1.65      1.10 o
   5   2   4       36.94       34.32      2.65 o
   6   2   4      159.47      171.60     10.17 o
   7   2   4       19.76       24.48      8.62 o
   8   2   4       73.54       64.10      7.14 o
  -9   3   4        6.15       -3.10      4.47 o
  -8   3   4      204.51      246.85     16.71 o
  -7   3   4       80.58       79.99     13.67 o
  -6   3   4     1670.63     1664.96     51.30 o
  -5   3   4      503.86      503.64     11.56 o
  -4   3   4        0.42       -1.69      2.94 o
  -3   3   4      592.42      646.95     24.21 o
  -2   3   4     4938.53     5306.56     64.83 o
  -1   3   4      127.81      104.19      3.51 o
   0   3   4       86.50       77.53     12.91 o
   1   3   4      274.90      281.02      6.47 o
   2   3   4        1.23       -2.40      1.60 o
   3   3   4     3137.69     3178.49     74.02 o
   4   3   4      126.46      112.82      3.83 o
   5   3   4        3.83        5.51      1.59 o
   6   3   4      483.35      534.41     44.03 o
   7   3   4        8.22       11.30     19.85 o
   8   3   4        5.59       12.55      7.99 o
  -9   4   4       43.24       73.26     12.75 o
  -8   4   4        9.97        2.64      5.22 o
  -7   4   4      157.67      131.91     19.06 o
  -6   4   4      320.40      350.98     25.43 o
  -5   4   4        9.32       17.66      6.57 o
  -4   4   4       43.35       31.29      2.05 o
  -3   4   4       85.23      111.33      7.04 o
  -2   4   4     3746.80     4077.77    146.49 o
  -1   4   4       89.82       95.02     16.98 o
   0   4   4     3114.91     3122.18     46.71 o
   1   4   4      738.39      736.73     28.50 o
   2   4   4      237.00      211.54      5.37 o
   3   4   4        0.01        6.29      4.59 o
   4   4   4       36.07       39.22      2.27 o
   5   4   4      630.79      640.33     11.96 o
   6   4   4      649.14      614.04     15.95 o
   7   4   4       43.76       41.62      6.61 o
   8   4   4        4.41        2.64      6.61 o
  -8   5   4        0.69       24.07      5.31 o
  -7   5   4       60.39       70.50      6.07 o
  -6   5   4        7.99       11.59      2.76 o
  -5   5   4      209.26      207.11     23.91 o
  -4   5   4      508.91      567.21     14.14 o
  -3   5   4      163.15      128.28      6.11 o
  -2   5   4      178.08      155.11      5.42 o
  -1   5   4       74.33       63.27      5.55 o
   0   5   4      908.20      845.94     26.16 o
   1   5   4        1.00        3.04      0.99 o
   2   5   4       65.45       73.47      3.31 o
   3   5   4      299.03      284.77      7.68 o
   4   5   4      162.23      173.80     16.78 o
   5   5   4      367.24      368.58     10.40 o
   6   5   4       78.80       74.12      7.99 o
   7   5   4       59.26       87.99     14.47 o
  -8   6   4       48.62       73.26      7.93 o
  -7   6   4      265.38      282.11     18.76 o
  -6   6   4       95.79       99.09      7.27 o
  -5   6   4        1.73        5.84      2.06 o
  -4   6   4        2.20        3.62      6.28 o
  -3   6   4       22.46       14.29      2.61 o
  -2   6   4      972.00      980.84     18.54 o
  -1   6   4        2.26       -3.35      2.45 o
   0   6   4      906.62      851.78     18.10 o
   1   6   4       22.19       26.03      2.97 o
   2   6   4      318.75      285.27     30.55 o
   3   6   4      746.85      669.36     32.96 o
   4   6   4        0.50        4.69      3.03 o
   5   6   4       93.29       84.56      6.71 o
   6   6   4       41.60       39.64      5.81 o
   7   6   4       60.52       88.52      8.72 o
  -8   7   4       90.34       65.65     18.20 o
  -7   7   4       17.35       11.77      5.91 o
  -6   7   4        7.17        4.59     12.52 o
  -5   7   4       90.75       94.17     10.27 o
  -4   7   4        2.80        0.69      1.98 o
  -3   7   4       68.65       69.65      3.78 o
  -2   7   4        0.34       -0.49      2.09 o
  -1   7   4     2031.77     2044.98     38.41 o
   0   7   4     1651.06     1596.15     30.81 o
   1   7   4       22.20       11.48      6.94 o
   2   7   4      177.87      167.74      8.75 o
   3   7   4       86.62       78.31      4.80 o
   4   7   4      223.22      154.31     11.36 o
   5   7   4      251.06      234.14     23.98 o
   6   7   4      321.39      342.45     18.10 o
   7   7   4        1.41        1.98      4.03 o
  -7   8   4        8.29       15.53      4.67 o
  -6   8   4        4.44       18.36      9.22 o
  -5   8   4        3.68       13.87      3.63 o
  -4   8   4        0.08        2.86      3.03 o
  -3   8   4      405.00      396.54     12.25 o
  -2   8   4       22.18       20.50      4.29 o
  -1   8   4     1186.75     1141.88     21.25 o
   0   8   4      521.13      455.46     12.53 o
   1   8   4      173.99      136.99      5.52 o
   2   8   4      672.12      678.76     48.26 o
   3   8   4        6.28        8.18     13.51 o
   4   8   4        1.76        1.48      4.10 o
   5   8   4       72.67       58.97      7.86 o
   6   8   4      240.61      246.60     16.12 o
  -7   9   4       19.57       15.74      5.13 o
  -6   9   4      132.04      115.33      7.39 o
  -5   9   4        0.11       -0.99      3.67 o
  -4   9   4        0.34       19.22      4.03 o
  -3   9   4      115.02      119.25     17.54 o
  -2   9   4      735.28      712.51     14.83 o
  -1   9   4      192.04      181.95      7.42 o
   0   9   4      248.60      225.88     13.28 o
   1   9   4      157.14      184.41     26.62 o
   2   9   4       46.21       57.64     10.87 o
   3   9   4       11.64       -0.64      2.83 o
   4   9   4        5.18       17.77      6.47 o
   5   9   4        5.09        5.95      7.93 o
   6   9   4        6.97        4.69      6.67 o
  -6  10   4      354.68      343.04     19.45 o
  -5  10   4      143.35      168.64      9.74 o
  -4  10   4        3.24       13.93      4.67 o
  -3  10   4      342.00      334.28     28.27 o
  -2  10   4      903.24      883.03     25.76 o
  -1  10   4        2.84       11.94     19.88 o
   0  10   4      338.14      354.34      9.78 o
   1  10   4      207.04      186.59     22.63 o
   2  10   4       91.92      115.34     16.18 o
   3  10   4        0.63        6.48      9.97 o
   4  10   4        0.36        9.66     13.54 o
   5  10   4      297.99      422.78     23.25 o
  -5  11   4      151.15      155.02     10.67 o
  -4  11   4        8.22       19.34      5.27 o
  -3  11   4       46.11       66.84     15.79 o
  -2  11   4       14.24       17.11      7.20 o
  -1  11   4        4.04        1.24      2.89 o
   0  11   4      193.21      192.63     11.43 o
   1  11   4        7.30       -0.65      4.23 o
   2  11   4      468.75      403.89     25.50 o
   3  11   4      143.03      119.72     25.66 o
  -5  12   4       18.54       20.37      3.69 o
  -4  12   4       86.60       75.44      9.38 o
  -3  12   4      198.81      194.94     10.11 o
  -2  12   4       18.68       17.53      6.25 o
  -1  12   4      267.59      251.49     25.30 o
   0  12   4      131.29      156.18     46.04 o
   1  12   4       41.84       48.39     21.87 o
   2  12   4      230.06      269.54     26.26 o
  -3  13   4       11.60       -2.83      9.22 o
  -2  13   4        3.85        7.99     11.36 o
  -1  13   4       54.41       70.92     11.30 o
   0  13   4      555.17      726.92     47.10 o
   1  13   4       30.57       44.33     14.00 o
   2  13   4        5.40       -3.96      9.91 o
  -2 -14   5        0.65       11.10     22.46 o
  -1 -14   5       90.46      104.11     17.84 o
   0 -14   5        0.09        0.46      4.87 o
   1 -14   5      400.80      365.64     21.60 o
   2 -14   5      228.86      250.45     14.33 o
  -4 -13   5      212.97      195.47     20.15 o
  -3 -13   5       96.56      105.17     17.90 o
  -2 -13   5      124.90      156.08     34.52 o
  -1 -13   5        0.25       -9.81      6.54 o
   0 -13   5        3.63        2.64      3.30 o
   1 -13   5      201.98      276.10     56.91 o
   2 -13   5       16.46       18.33      6.28 o
   3 -13   5        0.10       -4.69      6.01 o
   4 -13   5      781.39      832.10     26.13 o
  -5 -12   5      118.39      126.70     10.97 o
  -4 -12   5       21.27       19.09      5.81 o
  -3 -12   5        0.17       -0.78      4.89 o
  -2 -12   5        2.69       33.57     28.37 o
  -1 -12   5      163.34      204.93     10.22 o
   0 -12   5       99.25       88.98      7.73 o
   1 -12   5       59.00       62.87     29.63 o
   2 -12   5       13.68       16.16      3.49 o
   3 -12   5      559.25      509.92     17.23 o
   4 -12   5       10.23       24.19      4.60 o
   5 -12   5        7.14        8.86     16.45 o
  -6 -11   5        0.00       -0.66      5.35 o
  -5 -11   5       46.57       68.50      8.52 o
  -4 -11   5      348.65      328.32     16.78 o
  -3 -11   5       13.46       15.26      8.65 o
  -2 -11   5      226.36      215.85     19.06 o
  -1 -11   5      282.88      278.72     35.74 o
   0 -11   5       85.44       97.83     45.94 o
   1 -11   5      763.39      760.03     21.21 o
   2 -11   5      279.89      294.62     16.25 o
   3 -11   5       15.27       14.74      4.62 o
   4 -11   5       18.25       21.43      8.26 o
   5 -11   5        5.78        7.24      2.81 o
  -6 -10   5        0.33        4.69      5.35 o
  -5 -10   5        7.56        2.58      7.93 o
  -4 -10   5      248.87      259.41     16.71 o
  -3 -10   5      178.30      224.41     10.04 o
  -2 -10   5     1109.89     1046.91     24.05 o
  -1 -10   5       87.23       87.80      4.76 o
   0 -10   5      360.12      323.71      9.16 o
   1 -10   5       43.61       42.39      6.06 o
   2 -10   5      281.05      323.00     29.99 o
   3 -10   5       55.15       67.10      5.34 o
   4 -10   5      158.84      155.45      9.31 o
   5 -10   5        6.00        7.20      8.62 o
   6 -10   5       40.83       24.09      4.60 o
  -6  -9   5       57.50       63.23     13.87 o
  -5  -9   5       15.65       18.02      6.28 o
  -4  -9   5      204.39      220.12      9.87 o
  -3  -9   5      310.45      292.64      7.38 o
  -2  -9   5      727.86      698.75     12.37 o
  -1  -9   5      540.94      497.77     22.39 o
   0  -9   5      195.62      185.87      6.28 o
   1  -9   5        0.20       -1.78      1.19 o
   2  -9   5        2.38        2.15      3.30 o
   3  -9   5      228.27      226.86      8.47 o
   4  -9   5      108.79      126.25      9.15 o
   5  -9   5        4.40       -1.93      9.25 o
   6  -9   5      112.72       96.22     14.07 o
  -7  -8   5        1.09        3.90      5.88 o
  -6  -8   5       54.53       44.99     11.36 o
  -5  -8   5      574.74      622.56     62.72 o
  -4  -8   5      157.88      151.39     11.49 o
  -3  -8   5     1761.20     1764.97     31.31 o
  -2  -8   5      283.09      238.59     17.08 o
  -1  -8   5       57.66       53.57      7.93 o
   0  -8   5        2.88       16.77      3.25 o
   1  -8   5      121.42      108.00      7.46 o
   2  -8   5      701.26      692.31     13.98 o
   3  -8   5       18.48       14.80     13.24 o
   4  -8   5        8.83        3.96      3.30 o
   5  -8   5      252.60      237.10      8.15 o
   6  -8   5      144.02      113.32     13.61 o
   7  -8   5       17.92       16.54      7.30 o
  -7  -7   5      247.24      309.31     35.41 o
  -6  -7   5       53.68       43.36     10.31 o
  -5  -7   5       32.98       25.73      4.00 o
  -4  -7   5     1500.44     1431.17     28.17 o
  -3  -7   5       23.25       26.12      2.31 o
  -2  -7   5     1391.31     1309.48     19.94 o
  -1  -7   5      344.14      344.93      6.37 o
   0  -7   5       20.05       17.69      2.52 o
   1  -7   5       24.48       36.10      2.74 o
   2  -7   5       87.17       91.59      3.93 o
   3  -7   5      946.58      883.15     15.70 o
   4  -7   5     1285.41     1323.33     24.71 o
   5  -7   5       30.08       44.40      4.85 o
   6  -7   5        1.28       -2.61      2.81 o
   7  -7   5      131.04      153.04      9.54 o
  -8  -6   5      208.02      196.92     15.85 o
  -7  -6   5       92.45       97.90     13.74 o
  -6  -6   5      172.38      165.02     10.47 o
  -5  -6   5      533.83      543.83     23.85 o
  -4  -6   5       27.99       31.81      2.52 o
  -3  -6   5      225.51      207.01     11.49 o
  -2  -6   5      856.33      785.54     13.73 o
  -1  -6   5      169.77      145.16      3.89 o
   0  -6   5      583.33      616.46     10.81 o
   1  -6   5        4.80        2.22      3.34 o
   2  -6   5      123.67      119.63      3.96 o
   3  -6   5     1204.07     1151.69     63.42 o
   4  -6   5      180.62      199.80      6.60 o
   5  -6   5       66.93       95.42     12.95 o
   6  -6   5       45.82       36.33      8.98 o
   7  -6   5       10.72       14.03      6.57 o
   8  -6   5       69.92       52.93     11.86 o
  -8  -5   5       84.45       95.92      9.05 o
  -7  -5   5       25.03      -14.07      9.38 o
  -6  -5   5       19.28       17.09     10.21 o
  -5  -5   5      165.30      153.18      5.39 o
  -4  -5   5      336.06      297.44      5.65 o
  -3  -5   5       49.38       62.90      4.95 o
  -2  -5   5       13.09        4.33      1.98 o
  -1  -5   5        6.25        5.53      1.59 o
   0  -5   5      136.66      133.18      4.20 o
   1  -5   5     1695.34     1698.65     29.69 o
   2  -5   5      218.76      200.69      5.05 o
   3  -5   5       45.23       62.42      2.86 o
   4  -5   5        6.86       10.77      5.28 o
   5  -5   5       14.47       25.14      3.74 o
   6  -5   5       17.48       20.86      6.61 o
   7  -5   5        8.70       11.03      9.97 o
   8  -5   5       20.08       48.26      7.22 o
  -8  -4   5       91.41      100.48      9.25 o
  -7  -4   5       62.19       36.59     21.40 o
  -6  -4   5       50.91       60.49      7.93 o
  -5  -4   5      299.79      285.11      6.05 o
  -4  -4   5      645.02      625.13     28.83 o
  -3  -4   5      353.27      416.76     20.54 o
  -2  -4   5     6172.43     6413.82     82.62 o
  -1  -4   5       98.02       78.17      8.79 o
   0  -4   5      168.51      178.68      9.22 o
   1  -4   5        0.16        0.92      1.11 o
   2  -4   5     4613.19     4938.18    110.52 o
   3  -4   5      239.27      249.81      5.44 o
   4  -4   5      329.69      335.33      7.12 o
   5  -4   5        0.37       -0.66      1.18 o
   6  -4   5       63.70       69.50      4.99 o
   7  -4   5       44.30       54.29     14.76 o
   8  -4   5       21.00       28.02      6.81 o
  -8  -3   5       31.07       26.42      9.25 o
  -7  -3   5      254.19      244.22     12.88 o
  -6  -3   5       38.53       37.63     15.95 o
  -5  -3   5        9.85       26.56     12.95 o
  -4  -3   5        7.03        7.41      2.31 o
  -3  -3   5       47.02       48.41      1.88 o
  -2  -3   5     6571.83     6781.08     77.64 o
  -1  -3   5      300.31      254.10     17.90 o
   0  -3   5     1019.25      981.19     14.68 o
   1  -3   5      325.86      337.26      5.35 o
   2  -3   5     2931.96     3047.51     70.98 o
   3  -3   5      505.73      497.90     20.58 o
   4  -3   5      460.99      425.49     23.39 o
   5  -3   5       94.54       72.56     11.16 o
   6  -3   5      229.65      221.71     24.14 o
   7  -3   5       18.41       40.21      6.61 o
   8  -3   5       59.40       52.22     11.40 o
  -8  -2   5       12.79       27.75      8.65 o
  -7  -2   5        7.94        1.98      4.03 o
  -6  -2   5       22.66       24.13      5.68 o
  -5  -2   5      181.59      203.96      9.06 o
  -4  -2   5        5.32       11.35      1.05 o
  -3  -2   5      721.35      778.46     13.64 o
  -2  -2   5      100.28      118.29      6.18 o
  -1  -2   5     1115.53     1159.02     17.47 o
   0  -2   5     2732.63     2722.81     36.65 o
   1  -2   5      910.01      776.59     32.93 o
   2  -2   5     1408.48     1423.50     17.67 o
   3  -2   5      147.81      149.21      3.23 o
   4  -2   5      118.31       97.31      6.31 o
   5  -2   5      197.52      179.40      9.64 o
   6  -2   5      517.98      544.38     17.41 o
   7  -2   5       68.03       59.90     18.93 o
   8  -2   5       34.88       40.34      6.04 o
  -9  -1   5        4.99        0.66     10.70 o
  -8  -1   5      126.92      123.27      9.12 o
  -7  -1   5      760.29      809.04     24.55 o
  -6  -1   5        0.03        4.37      2.84 o
  -5  -1   5       43.44       70.82      5.55 o
  -4  -1   5      365.12      325.54      5.91 o
  -3  -1   5      545.68      501.74      7.33 o
  -2  -1   5      426.22      415.79     16.15 o
  -1  -1   5       47.35       47.72      1.71 o
   0  -1   5      212.99      195.96      4.69 o
   1  -1   5      827.78      776.27     11.12 o
   2  -1   5       83.59       81.55      5.52 o
   3  -1   5       16.36       30.03      2.08 o
   4  -1   5       13.72       16.16      2.94 o
   5  -1   5        4.25       -0.69      4.00 o
   6  -1   5       27.86       27.23      3.37 o
   7  -1   5       40.88       28.84      4.42 o
   8  -1   5       30.53       15.94      5.32 o
  -9   0   5      112.58      120.43     14.67 o
  -8   0   5      270.90      249.30     14.43 o
  -7   0   5       78.88       74.49     10.77 o
  -6   0   5        9.36       21.82      4.00 o
  -5   0   5       11.47       19.73      2.68 o
  -4   0   5      170.29      166.46     11.36 o
  -3   0   5      144.55      142.74      9.51 o
  -2   0   5      967.49      940.98     12.13 o
  -1   0   5       41.13       41.93      4.00 o
   0   0   5      783.71      777.99     18.60 o
   1   0   5     2051.05     2135.69     28.56 o
   2   0   5      675.99      707.66     10.65 o
   3   0   5      935.00      902.36     26.92 o
   4   0   5      998.85     1052.57     16.38 o
   5   0   5       26.86       28.53      2.11 o
   6   0   5      170.61      189.47     13.31 o
   7   0   5      360.87      391.25     13.33 o
   8   0   5       52.36        7.99      8.59 o
  -9   1   5       33.22       28.62      6.05 o
  -8   1   5       80.79       78.32     18.17 o
  -7   1   5       40.74       51.67     22.49 o
  -6   1   5      268.93      260.73     55.03 o
  -5   1   5      144.33      122.41      4.26 o
  -4   1   5      267.60      251.83      7.76 o
  -3   1   5      298.34      301.77      4.92 o
  -2   1   5       43.76       32.32      1.62 o
  -1   1   5       25.65       22.32      4.66 o
   0   1   5       51.24       38.68      1.82 o
   1   1   5       22.92       43.66      2.05 o
   2   1   5      230.97      219.64     10.24 o
   3   1   5     1844.47     1841.08     26.46 o
   4   1   5     1451.46     1350.85     42.54 o
   5   1   5        0.11        6.14      2.08 o
   6   1   5      169.14      154.02     11.79 o
   7   1   5        3.32       24.65     21.14 o
   8   1   5      134.82      154.53     12.51 o
  -9   2   5       38.88       31.96      6.34 o
  -8   2   5      404.82      472.26     16.72 o
  -7   2   5      254.22      252.50     35.44 o
  -6   2   5       41.49       54.75     13.01 o
  -5   2   5      241.11      250.26     20.31 o
  -4   2   5     1224.76     1207.23     15.76 o
  -3   2   5      856.01      916.69     12.61 o
  -2   2   5      126.10       94.16      4.26 o
  -1   2   5       98.28      128.04     20.15 o
   0   2   5      164.60      174.50      4.43 o
   1   2   5      306.80      317.06      6.38 o
   2   2   5       70.21       90.64      2.58 o
   3   2   5       24.37       36.73      2.16 o
   4   2   5      239.25      199.17      5.49 o
   5   2   5       52.20       50.42      6.14 o
   6   2   5      406.05      372.07     10.53 o
   7   2   5       31.67       26.03      5.68 o
   8   2   5        0.16        3.90     10.50 o
  -9   3   5       15.95       17.77      5.22 o
  -8   3   5       19.61       17.12      7.23 o
  -7   3   5      399.47      384.73     22.46 o
  -6   3   5      218.07      182.62      6.06 o
  -5   3   5      427.36      412.36     11.49 o
  -4   3   5       53.00       56.41      2.58 o
  -3   3   5      426.97      403.62     19.19 o
  -2   3   5      112.98       68.27      4.00 o
  -1   3   5     1105.50     1084.59     21.14 o
   0   3   5     1050.97     1116.26     22.30 o
   1   3   5       63.99       46.66      4.03 o
   2   3   5       90.35      114.18      5.71 o
   3   3   5        0.18        3.75      1.02 o
   4   3   5     1507.53     1429.83     21.02 o
   5   3   5      170.94      156.14      7.70 o
   6   3   5        6.57       -0.88      2.95 o
   7   3   5      143.73      134.71     35.01 o
   8   3   5        5.44        7.27      4.56 o
  -8   4   5       22.02       24.38      6.61 o
  -7   4   5       89.47      116.93      7.59 o
  -6   4   5      634.03      623.98     14.10 o
  -5   4   5     1031.22      965.12     16.75 o
  -4   4   5       98.79      123.32     12.82 o
  -3   4   5       93.26      112.17      5.45 o
  -2   4   5      937.51      982.48     42.01 o
  -1   4   5      583.62      554.04     16.98 o
   0   4   5      100.50       73.52     10.97 o
   1   4   5      736.97      743.11     49.87 o
   2   4   5      373.30      380.39     30.06 o
   3   4   5        9.41       12.22      3.04 o
   4   4   5       71.89       69.04      4.69 o
   5   4   5       17.84       11.76      5.32 o
   6   4   5      476.33      445.54     26.99 o
   7   4   5       41.70       45.71      7.27 o
  -8   5   5      101.15      159.27     22.72 o
  -7   5   5        5.41        0.66      4.03 o
  -6   5   5      125.56      142.23     13.97 o
  -5   5   5       87.88       84.04      6.90 o
  -4   5   5      428.28      427.74     20.81 o
  -3   5   5      461.29      456.00      9.49 o
  -2   5   5      158.32      160.50     11.59 o
  -1   5   5       14.93       15.42      5.88 o
   0   5   5       31.17       36.93      6.67 o
   1   5   5      607.21      555.03     12.01 o
   2   5   5        5.44        9.01      6.57 o
   3   5   5       43.69       32.92     11.53 o
   4   5   5        1.81        8.85      6.61 o
   5   5   5       32.14       42.05      6.31 o
   6   5   5      404.01      466.12     19.95 o
   7   5   5      268.52      247.39     15.39 o
  -8   6   5       52.52       61.67      6.87 o
  -7   6   5       84.97       70.99      5.84 o
  -6   6   5      212.07      204.25      7.77 o
  -5   6   5       58.60       40.11      3.14 o
  -4   6   5       87.14       98.06      4.25 o
  -3   6   5      130.20      119.63     11.79 o
  -2   6   5     1355.58     1282.83     23.42 o
  -1   6   5      634.63      606.38     69.26 o
   0   6   5        9.04        4.51      1.85 o
   1   6   5      136.27      117.97      3.26 o
   2   6   5      429.05      415.73     13.55 o
   3   6   5      758.71      646.62     18.83 o
   4   6   5      101.73      110.01      7.56 o
   5   6   5       35.28       25.95      5.98 o
   6   6   5       14.71       29.66      9.25 o
   7   6   5        5.37       15.26     10.64 o
  -7   7   5      200.82      210.04     18.07 o
  -6   7   5       16.48        9.27     10.90 o
  -5   7   5      210.24      203.95     17.67 o
  -4   7   5      254.03      234.96      6.93 o
  -3   7   5        2.85        6.85      2.08 o
  -2   7   5      442.43      473.48     12.11 o
  -1   7   5      178.83      165.77     12.52 o
   0   7   5     1352.21     1269.00     31.11 o
   1   7   5      107.09      107.17     15.39 o
   2   7   5       46.12       69.42     16.09 o
   3   7   5      195.97      173.76     17.77 o
   4   7   5      270.95      272.39     22.46 o
   5   7   5       10.71        1.06      9.25 o
   6   7   5      179.67      186.29     14.00 o
  -7   8   5        0.08        0.66      3.37 o
  -6   8   5        1.94        6.56      4.26 o
  -5   8   5        7.23       14.16     11.86 o
  -4   8   5       12.66        6.12     15.13 o
  -3   8   5       90.18       87.81     18.56 o
  -2   8   5      427.14      425.79     13.28 o
  -1   8   5       93.39       86.74     10.04 o
   0   8   5     1680.55     1673.42     33.00 o
   1   8   5      833.48      766.99     52.39 o
   2   8   5        2.39       -2.24      5.91 o
   3   8   5      139.28      135.65      9.04 o
   4   8   5        5.50       13.66      4.74 o
   5   8   5       82.36       93.87     12.42 o
   6   8   5      166.77      192.63     13.54 o
  -7   9   5       97.49      106.03     29.07 o
  -6   9   5       25.06       33.83      8.59 o
  -5   9   5       27.66       29.76      7.99 o
  -4   9   5       21.22       43.18      6.05 o
  -3   9   5      325.75      293.46     10.58 o
  -2   9   5       61.64       54.78      4.39 o
  -1   9   5     1068.32     1050.11     82.15 o
   0   9   5      147.25      142.11      5.41 o
   1   9   5        3.15        3.33      2.48 o
   2   9   5      113.33      121.02     10.17 o
   3   9   5      642.99      622.32     20.15 o
   4   9   5       40.98       57.07      7.56 o
  -6  10   5        1.41       -6.61      5.95 o
  -5  10   5      705.82      726.46     22.46 o
  -4  10   5       22.25       20.79     15.89 o
  -3  10   5        0.65        3.30      4.62 o
  -2  10   5       44.00       42.42      3.78 o
  -1  10   5       54.64       40.93      9.88 o
   0  10   5      358.60      367.45      9.22 o
   1  10   5       63.47       86.50      6.30 o
   2  10   5       34.51       29.42      8.62 o
   3  10   5      285.86      323.40     45.18 o
   4  10   5      101.00       89.97      9.78 o
   5  10   5        5.11        7.27      4.56 o
  -5  11   5        1.06        4.39      8.95 o
  -4  11   5      272.75      315.16     20.96 o
  -3  11   5        8.26        9.84      4.69 o
  -2  11   5        2.24        3.90      6.61 o
  -1  11   5       38.04       78.07     10.54 o
   0  11   5      513.18      527.43     55.69 o
   1  11   5      238.08      229.93     31.38 o
   3  11   5      106.07      107.84     35.28 o
   4  11   5        6.72       -6.61      6.61 o
  -4  12   5       46.10       46.64      6.62 o
  -3  12   5       57.56       52.83     27.61 o
  -1  12   5        1.25       17.94      6.63 o
   0  12   5        0.46        3.30      6.67 o
   1  12   5       12.52       29.98      9.49 o
   2  12   5        5.07      -10.01      6.67 o
   3  12   5      312.03      333.37     19.85 o
  -2  13   5       90.95      114.21     30.59 o
  -1  13   5       25.64       15.85     12.49 o
   0  13   5      249.03      311.80     29.07 o
   1  13   5      189.09      221.43     22.92 o
  -2 -14   6       24.43       38.98      9.97 o
  -1 -14   6       45.90       60.14     23.05 o
   1 -14   6       14.33       -0.16     15.79 o
  -3 -13   6      320.84      322.77     26.75 o
  -2 -13   6        0.85       -7.99     10.64 o
  -1 -13   6       36.22       49.59     28.97 o
   0 -13   6        2.91       10.64      3.55 o
   1 -13   6       82.83       57.72      8.15 o
   2 -13   6      244.57      212.38     14.20 o
   3 -13   6       81.55      127.77     32.34 o
  -4 -12   6       35.09       50.67      8.06 o
  -3 -12   6      206.16      254.01     14.03 o
  -2 -12   6       90.61      112.42     12.02 o
  -1 -12   6      106.93      148.44     19.42 o
   0 -12   6       30.20       35.60     15.89 o
   1 -12   6       74.98       85.23     22.10 o
   2 -12   6       39.37       29.18     11.49 o
   3 -12   6       42.88       46.77      5.57 o
   4 -12   6      113.98      139.07      9.14 o
  -5 -11   6        6.60       34.21      7.33 o
  -4 -11   6      216.97      249.17     21.27 o
  -3 -11   6       24.50       22.36     13.24 o
  -2 -11   6        9.90       11.61      3.27 o
   0 -11   6      185.68      189.06      9.28 o
   1 -11   6      461.94      484.36     23.48 o
   2 -11   6       28.08       31.85      3.96 o
   3 -11   6        0.05       -3.49     11.86 o
   4 -11   6        3.65        0.37      4.62 o
   5 -11   6       79.33       85.48     29.83 o
  -6 -10   6        0.38       27.23      4.55 o
  -5 -10   6       55.52       64.75     26.72 o
  -4 -10   6      106.66      106.82      6.18 o
  -3 -10   6        5.33        8.27      7.60 o
  -2 -10   6       21.10       24.48      7.23 o
  -1 -10   6       40.56       64.15     10.57 o
   0 -10   6      111.45      107.72     41.35 o
   1 -10   6       99.66       98.84     11.82 o
   2 -10   6      254.55      265.74     40.73 o
   3 -10   6       23.87       29.37      4.57 o
   4 -10   6      141.27      142.15     14.17 o
   5 -10   6       12.44       38.38      6.67 o
   6 -10   6        1.74       -3.16      2.92 o
  -6  -9   6       19.92       15.85      7.40 o
  -5  -9   6        1.63       -7.27      7.20 o
  -4  -9   6       78.86       76.78      5.71 o
  -3  -9   6      184.65      181.59     10.11 o
  -2  -9   6      605.06      552.74     11.86 o
  -1  -9   6      346.39      281.68      9.08 o
   0  -9   6      374.32      335.07     28.08 o
   1  -9   6       92.86       94.91     12.25 o
   2  -9   6       14.80        4.63      3.93 o
   3  -9   6        0.34        1.01      2.29 o
   4  -9   6       12.80       25.62     12.58 o
   5  -9   6       80.00       69.38     19.78 o
   6  -9   6       63.75       66.40     14.30 o
  -7  -8   6        1.83        7.99      7.27 o
  -6  -8   6       15.49       21.92      4.00 o
  -5  -8   6        7.34       20.07     14.20 o
  -4  -8   6      708.71      652.08     15.09 o
  -3  -8   6       47.41       33.27      2.70 o
  -2  -8   6       92.73      101.73      4.36 o
  -1  -8   6      117.05      124.42      4.04 o
   0  -8   6      429.30      394.19     52.85 o
   1  -8   6      221.14      263.56      7.59 o
   2  -8   6       12.72       17.49      2.69 o
   3  -8   6        5.24       13.82      7.27 o
   4  -8   6      254.51      229.44     27.84 o
   5  -8   6       62.20       72.02      5.04 o
   6  -8   6        1.82        3.85      5.25 o
   7  -8   6       78.00       68.52     20.18 o
  -7  -7   6      289.08      379.10     24.44 o
  -6  -7   6       23.08       24.09      4.60 o
  -5  -7   6       35.08       34.94      3.42 o
  -4  -7   6        1.71        2.80      1.59 o
  -3  -7   6      555.50      532.77     14.27 o
  -2  -7   6        0.17        4.40      2.06 o
  -1  -7   6        8.76        6.24      2.35 o
   0  -7   6        4.66       13.37      2.89 o
   1  -7   6      611.43      599.32     13.34 o
   2  -7   6      403.07      412.16     21.77 o
   3  -7   6       70.11       74.24      8.16 o
   4  -7   6      120.00       99.43      7.76 o
   5  -7   6        8.08       12.56      2.66 o
   6  -7   6       20.62       -1.70      5.22 o
   7  -7   6        4.73        5.29     25.14 o
  -8  -6   6       27.61       11.89      6.54 o
  -7  -6   6      106.53       92.88     11.89 o
  -6  -6   6      105.90      100.10      5.72 o
  -5  -6   6       12.85       10.76      4.33 o
  -4  -6   6       16.16       21.37      9.18 o
  -3  -6   6        2.81        1.35      3.34 o
  -2  -6   6      139.86      142.63      9.91 o
  -1  -6   6      330.25      290.99      7.57 o
   0  -6   6       39.13       30.10      1.71 o
   1  -6   6      102.23       85.94     14.43 o
   2  -6   6      307.30      309.51     19.09 o
   3  -6   6       23.32       24.76      2.27 o
   4  -6   6      349.45      325.53     13.11 o
   5  -6   6      116.58      115.78      8.79 o
   6  -6   6        3.14        7.86      4.95 o
   7  -6   6        0.10       -5.21      3.47 o
  -8  -5   6       86.15       76.70     13.77 o
  -7  -5   6        1.41        1.63      3.76 o
  -6  -5   6      150.87      147.38     28.57 o
  -5  -5   6       28.49        6.26      4.92 o
  -4  -5   6      752.66      722.57     13.26 o
  -3  -5   6      169.68      137.34     11.73 o
  -2  -5   6        7.21       16.12      1.98 o
  -1  -5   6       20.91       27.71      2.38 o
   0  -5   6      183.96      186.56      5.58 o
   1  -5   6      845.58      859.16     13.36 o
   2  -5   6      205.36      178.88      5.12 o
   3  -5   6       24.43       32.83      2.60 o
   4  -5   6        8.08        9.06      7.89 o
   5  -5   6        5.70        0.66      2.64 o
   6  -5   6       44.29       39.38     12.22 o
   7  -5   6        7.30       16.24      5.29 o
  -8  -4   6       12.74       24.38      6.61 o
  -7  -4   6       60.22       97.71     22.30 o
  -6  -4   6      287.10      264.89     37.13 o
  -5  -4   6       10.95        1.14      1.91 o
  -4  -4   6      866.83      884.67     23.75 o
  -3  -4   6       42.38       35.92      1.98 o
  -2  -4   6      217.89      207.45     11.92 o
  -1  -4   6     2961.63     3101.82     47.13 o
   0  -4   6      164.80      174.54      7.40 o
   1  -4   6      210.21      217.77      6.84 o
   2  -4   6       29.65       16.38      2.31 o
   3  -4   6        7.33        4.49      4.95 o
   4  -4   6       41.14       38.61      3.05 o
   5  -4   6        2.40        8.93      2.34 o
   6  -4   6        2.62        3.98      3.47 o
   7  -4   6      448.41      418.03     16.71 o
   8  -4   6       35.09       61.16     36.37 o
  -8  -3   6       10.36       16.51      6.67 o
  -7  -3   6      456.14      464.97     16.61 o
  -6  -3   6      630.49      626.11     18.17 o
  -5  -3   6       46.54       42.63      6.21 o
  -4  -3   6       59.18       63.85      5.55 o
  -3  -3   6       73.04       67.90      4.46 o
  -2  -3   6     1700.59     1813.68     22.41 o
  -1  -3   6     1880.79     1793.36     39.04 o
   0  -3   6       10.14        5.37      2.64 o
   1  -3   6       47.75       50.81      2.74 o
   2  -3   6       77.76       80.54     10.57 o
   3  -3   6       49.02       62.39      3.83 o
   4  -3   6      314.91      294.49     12.78 o
   5  -3   6        3.41       -3.10      2.06 o
   6  -3   6       89.29      100.37      7.41 o
   7  -3   6       51.51       68.22     19.39 o
   8  -3   6       46.64       94.73     14.63 o
  -8  -2   6        1.86        5.95      4.03 o
  -7  -2   6      315.37      261.82     11.07 o
  -6  -2   6      166.33      139.31     15.95 o
  -5  -2   6        2.76        4.07      1.32 o
  -4  -2   6      476.36      482.07     22.56 o
  -3  -2   6       18.89       11.01      2.64 o
  -2  -2   6      105.75      122.74      3.14 o
  -1  -2   6      489.95      459.33     11.03 o
   0  -2   6        0.18        8.07      4.26 o
   1  -2   6     1942.79     1943.30     24.80 o
   2  -2   6      774.62      730.16     11.79 o
   3  -2   6     1585.04     1656.84     24.63 o
   4  -2   6       48.49       40.69      3.04 o
   5  -2   6       82.17       65.53     12.19 o
   6  -2   6        0.03        8.10      2.76 o
   7  -2   6       24.13       16.22      4.87 o
   8  -2   6       34.33       48.20      7.52 o
  -9  -1   6      156.23      320.92     34.09 o
  -8  -1   6       35.82       38.98      8.06 o
  -7  -1   6        6.66       14.03     17.21 o
  -6  -1   6       46.60       52.69      9.31 o
  -5  -1   6       24.18       24.97      3.37 o
  -4  -1   6      674.23      640.57     10.55 o
  -3  -1   6      104.42       94.65      4.23 o
  -2  -1   6      730.94      730.38     19.52 o
  -1  -1   6      337.34      306.52     11.20 o
   0  -1   6       35.87       43.77      3.37 o
   1  -1   6      965.38      929.31     20.38 o
   2  -1   6      490.72      419.27     17.41 o
   3  -1   6      603.65      637.04     10.88 o
   4  -1   6      222.73      210.31     12.68 o
   5  -1   6       10.39       17.76      3.01 o
   6  -1   6        1.21       -2.28      2.68 o
   7  -1   6      152.44      132.87     21.63 o
   8  -1   6        0.14        1.32      6.28 o
  -9   0   6       82.99       92.42     16.32 o
  -8   0   6       11.03       23.38      7.56 o
  -7   0   6      357.58      404.41     31.11 o
  -6   0   6      368.09      374.10     37.79 o
  -5   0   6      222.51      207.13      5.33 o
  -4   0   6        5.72        4.73      1.98 o
  -3   0   6      555.64      536.51     13.08 o
  -2   0   6      600.31      575.88      9.48 o
  -1   0   6     8053.23     8314.74    187.87 o
   0   0   6       58.35       35.65      1.84 o
   1   0   6        7.01        9.13      1.62 o
   2   0   6      176.18      174.91      7.13 o
   3   0   6      244.59      252.91     16.85 o
   4   0   6      201.53      163.97     13.77 o
   5   0   6        2.17       16.70      2.86 o
   6   0   6       17.24       39.56     12.15 o
   7   0   6       36.41       37.69     29.43 o
   8   0   6       16.59       20.26     10.31 o
  -9   1   6       41.81       49.53      7.89 o
  -8   1   6      135.40      104.32     10.70 o
  -7   1   6      132.36      130.59     13.87 o
  -6   1   6       99.54       93.71      4.72 o
  -5   1   6     2373.16     2386.01     35.52 o
  -4   1   6      599.68      610.81     11.19 o
  -3   1   6      176.58      161.11      4.92 o
  -2   1   6       84.10       83.99      2.82 o
  -1   1   6        0.48       -3.52      2.35 o
   0   1   6       28.33       22.06      2.05 o
   1   1   6     1692.94     1679.39     25.23 o
   2   1   6      138.53      131.17      4.99 o
   3   1   6       22.54       24.06      7.20 o
   4   1   6     1283.47     1239.50     51.56 o
   5   1   6      432.23      457.45     34.48 o
   6   1   6        0.35        4.93      2.97 o
   7   1   6       33.64       64.26      8.24 o
   8   1   6        3.20       -6.34      4.23 o
  -9   2   6       47.25       51.61     23.52 o
  -8   2   6        1.59       14.55      7.20 o
  -7   2   6      238.24      258.91     10.52 o
  -6   2   6      509.74      465.74     28.67 o
  -5   2   6      465.66      465.66      8.52 o
  -4   2   6      221.16      187.85      4.90 o
  -3   2   6        0.02       -0.92      1.32 o
  -2   2   6       39.75       28.22      3.63 o
  -1   2   6     2700.48     3047.97     38.11 o
   0   2   6      333.28      370.94     16.28 o
   1   2   6       39.44       18.52      2.25 o
   2   2   6      454.63      481.76     10.27 o
   3   2   6        4.66        1.45      1.10 o
   4   2   6      269.20      258.89      6.18 o
   5   2   6       13.30        7.17      2.94 o
   6   2   6       35.12       33.06      4.36 o
   7   2   6      751.29      752.56     25.31 o
   8   2   6       11.99       11.89      5.28 o
  -8   3   6        3.21        7.98     17.21 o
  -7   3   6       19.06       14.94      5.25 o
  -6   3   6      761.75      756.20     38.08 o
  -5   3   6      567.95      576.73     28.90 o
  -4   3   6        7.13        7.46      2.28 o
  -3   3   6      482.85      499.21     10.13 o
  -2   3   6        4.55       -0.88      2.64 o
  -1   3   6       31.21       19.51      4.89 o
   0   3   6      211.81      240.19     12.82 o
   1   3   6        1.95        4.76      1.09 o
   2   3   6      147.60      116.22      4.60 o
   3   3   6      118.22      118.27      3.44 o
   4   3   6      394.90      379.35      7.40 o
   5   3   6      232.67      213.28      6.30 o
   6   3   6      397.75      408.60     19.26 o
   7   3   6       63.14       99.95     10.77 o
  -8   4   6       23.57       34.43     12.88 o
  -7   4   6      120.71      137.43     19.22 o
  -6   4   6      611.66      679.38     18.76 o
  -5   4   6      321.39      350.15     40.20 o
  -4   4   6        0.15        5.47      4.92 o
  -3   4   6      427.51      402.15     19.09 o
  -2   4   6       18.33        3.14      1.59 o
  -1   4   6      983.06      878.13     29.07 o
   0   4   6        9.19       10.33      6.94 o
   1   4   6      706.82      712.75     14.18 o
   2   4   6       24.24       27.20     12.45 o
   3   4   6      141.51      145.62      7.04 o
   4   4   6     1741.99     1703.44     54.37 o
   5   4   6      149.75      133.79     17.70 o
   6   4   6        0.24        9.72      3.37 o
   7   4   6       11.73        5.95      7.27 o
  -8   5   6        1.15       -5.25      4.17 o
  -7   5   6       66.12       64.39     14.47 o
  -6   5   6       45.98       49.00      4.66 o
  -5   5   6      165.74      152.69      7.93 o
  -4   5   6      390.55      384.52     14.47 o
  -3   5   6        7.17        7.14      2.49 o
  -2   5   6        1.64       -1.40      3.34 o
  -1   5   6      326.02      314.51      9.67 o
   0   5   6      221.35      218.82     17.51 o
   1   5   6      473.01      459.53     14.43 o
   2   5   6        6.76        6.60      7.56 o
   3   5   6      149.09      174.53     21.50 o
   4   5   6      114.47      124.47      8.91 o
   5   5   6      242.70      232.58      8.48 o
   6   5   6      175.62      171.82     12.15 o
   7   5   6      637.36      601.21     30.26 o
  -8   6   6       54.75       28.27      7.93 o
  -7   6   6       24.56       26.60      6.94 o
  -6   6   6       14.21        4.70      8.55 o
  -5   6   6      209.14      196.41      7.57 o
  -4   6   6       34.70       17.69      5.35 o
  -3   6   6      427.09      441.73     11.07 o
  -2   6   6      728.57      683.24     22.99 o
  -1   6   6     1615.71     1583.08     31.84 o
   0   6   6      450.58      428.73     11.40 o
   1   6   6      607.68      587.97     14.24 o
   2   6   6      181.24      167.55     37.03 o
   3   6   6      188.78      173.55     10.27 o
   4   6   6        1.97        4.69      3.96 o
   5   6   6      372.15      344.11     14.90 o
   6   6   6       90.85       90.90      9.31 o
   7   6   6       44.69       34.95     12.49 o
  -7   7   6      237.11      216.52     20.25 o
  -6   7   6        0.14       -0.17      2.51 o
  -5   7   6      616.55      581.92     32.80 o
  -4   7   6      513.89      539.37     25.00 o
  -3   7   6       23.50       17.11      3.32 o
  -2   7   6       42.78       48.45      7.23 o
  -1   7   6      680.37      588.66     15.00 o
   0   7   6     4262.11     4205.94    122.80 o
   1   7   6      984.18      972.87     21.22 o
   2   7   6       88.15       94.44      9.52 o
   3   7   6      163.26      120.05     44.33 o
   4   7   6       34.12       62.96     43.80 o
   5   7   6       45.50       68.44      7.00 o
   6   7   6       10.35        3.90      7.20 o
  -7   8   6       29.73       19.55      4.45 o
  -6   8   6      366.78      376.72     14.05 o
  -5   8   6        7.24        8.06      2.98 o
  -4   8   6      269.53      265.07      8.81 o
  -3   8   6      102.12       84.11     13.54 o
  -2   8   6       16.94       18.40      3.01 o
  -1   8   6     1869.37     1934.15     44.19 o
   0   8   6       20.93       16.51      3.37 o
   1   8   6       90.01      107.81      7.23 o
   2   8   6      630.73      596.84     19.98 o
   3   8   6       47.51       62.77      6.62 o
   4   8   6        3.79        1.32      3.17 o
   5   8   6       16.86       -7.04      4.69 o
   6   8   6       98.80      168.45     20.02 o
  -6   9   6       61.29       89.35      8.09 o
  -5   9   6      282.01      285.06     13.74 o
  -4   9   6        3.24       -2.35      4.29 o
  -3   9   6      658.09      623.94     37.16 o
  -2   9   6      651.13      653.54     54.86 o
  -1   9   6       12.41        5.39      2.06 o
   0   9   6       18.48       22.25     12.22 o
   1   9   6      933.28      943.35     73.33 o
   2   9   6      284.76      282.32     54.53 o
   3   9   6       98.33      103.30     20.81 o
   4   9   6      120.43       98.43     11.23 o
   5   9   6        0.67       18.43      6.61 o
  -6  10   6       73.61       80.87     21.87 o
  -5  10   6       29.34       20.54     11.92 o
  -4  10   6       72.94       59.11     13.48 o
  -3  10   6      178.80      182.00     16.05 o
  -2  10   6        0.50       -2.92      3.70 o
  -1  10   6       35.83       49.73      3.96 o
   0  10   6       10.68        7.01      3.60 o
   1  10   6      406.24      394.66     51.06 o
   2  10   6        2.07        6.61      7.93 o
   3  10   6       11.93        2.98     11.82 o
   4  10   6      412.50      473.91     26.89 o
  -5  11   6       53.64       64.87     16.05 o
  -4  11   6      157.85      160.52     20.87 o
  -3  11   6      239.10      249.34     15.09 o
  -2  11   6        0.66       -2.29     10.21 o
  -1  11   6       21.52        8.59      6.61 o
   0  11   6       42.02       58.63     12.09 o
   1  11   6     1276.04     1421.79     72.73 o
   2  11   6      124.55      126.01     16.65 o
   3  11   6        1.09       29.66     10.64 o
  -4  12   6      294.62      328.43     76.70 o
  -3  12   6       37.00       54.65      9.41 o
  -2  12   6      102.36       90.90     11.30 o
  -1  12   6        0.74       10.92      6.10 o
   0  12   6        0.02       -2.22      5.58 o
   1  12   6      573.34      637.18     32.10 o
   2  12   6       11.93       28.12     19.49 o
  -1  13   6       82.76       81.39     16.71 o
   0  13   6       40.48       48.16     16.38 o
  -1 -14   7       53.41       72.10     14.27 o
   0 -14   7       11.96       12.71      4.20 o
  -3 -13   7       41.15       29.13      8.06 o
  -2 -13   7        8.17       -6.30      4.20 o
  -1 -13   7      154.88      190.93     49.35 o
   0 -13   7      124.48      126.43     25.86 o
   1 -13   7       18.11       57.96      8.83 o
   2 -13   7       95.34      136.15     19.82 o
   3 -13   7        7.53       27.75     13.28 o
  -4 -12   7        1.17       -6.84      4.56 o
  -3 -12   7        0.03       -6.72      5.36 o
  -2 -12   7        7.06       29.73     13.54 o
  -1 -12   7      136.93      180.36     13.74 o
   0 -12   7       50.87       37.72      6.01 o
   1 -12   7       21.15       37.13      7.80 o
   2 -12   7       72.98       55.56      9.18 o
   3 -12   7       74.82       91.44     20.45 o
   4 -12   7        3.38       -3.46      5.91 o
  -5 -11   7       14.76        9.18      6.54 o
  -4 -11   7        3.63        9.52      7.20 o
  -3 -11   7      134.11      134.34     14.24 o
  -2 -11   7       53.80       62.23      6.08 o
  -1 -11   7      214.14      263.93     35.74 o
   0 -11   7      159.71      213.59     13.31 o
   1 -11   7       22.81       27.47      3.67 o
   2 -11   7      288.82      309.09     10.81 o
   3 -11   7        0.38        5.22      9.18 o
   4 -11   7        0.16        4.00      7.27 o
   5 -11   7       34.41       49.61      9.38 o
  -6 -10   7      246.75      260.54     20.74 o
  -5 -10   7       13.87       15.85      7.40 o
  -4 -10   7      297.29      269.02     19.85 o
  -3 -10   7      279.25      266.65      9.63 o
  -2 -10   7      337.61      319.99     12.23 o
  -1 -10   7        6.32       16.72     13.21 o
   0 -10   7      161.33      152.74      5.98 o
   1 -10   7      114.38      109.24     13.77 o
   2 -10   7       44.26       70.64      5.78 o
   3 -10   7      172.60      201.55      8.19 o
   4 -10   7        0.02        5.39     12.91 o
   5 -10   7        4.09        7.77     11.92 o
  -6  -9   7      339.73      357.84     18.50 o
  -5  -9   7        2.36       -3.63      2.51 o
  -4  -9   7       38.37       38.39      4.62 o
  -3  -9   7      321.26      277.00     19.78 o
  -2  -9   7     1484.39     1359.62     48.98 o
  -1  -9   7      231.87      254.39     12.29 o
   0  -9   7       57.87       47.69     16.09 o
   1  -9   7       99.48       98.77      4.29 o
   2  -9   7        1.37        2.70      5.98 o
   3  -9   7        1.30        4.35      6.24 o
   4  -9   7      216.00      243.83     36.89 o
   5  -9   7      153.42      160.84     15.92 o
   6  -9   7       39.31       47.40      6.38 o
  -7  -8   7       56.14       74.58     12.42 o
  -6  -8   7      239.45      209.77      9.34 o
  -5  -8   7       67.83       72.75      8.98 o
  -4  -8   7      327.14      273.23     33.66 o
  -3  -8   7      350.59      320.96      7.82 o
  -2  -8   7        0.16        9.44      6.57 o
  -1  -8   7      102.03       80.39      7.04 o
   0  -8   7      624.90      627.31     17.16 o
   1  -8   7      224.37      190.47     12.98 o
   2  -8   7      207.91      215.83      6.83 o
   3  -8   7      151.80      151.81      5.45 o
   4  -8   7       38.87       34.50      4.98 o
   5  -8   7      261.48      243.28     11.06 o
   6  -8   7       54.02       68.43      8.62 o
  -7  -7   7       46.66       59.29     10.62 o
  -6  -7   7       21.31       10.43     10.93 o
  -5  -7   7       41.08       39.85      3.58 o
  -4  -7   7      528.11      507.70      9.74 o
  -3  -7   7      245.79      230.18      6.93 o
  -2  -7   7        3.24       -0.53      1.10 o
  -1  -7   7       23.40        6.61      2.64 o
   0  -7   7      157.72      153.68      5.16 o
   1  -7   7       49.05       39.64      4.95 o
   2  -7   7      855.23      930.34     19.38 o
   3  -7   7      372.78      335.64     20.15 o
   4  -7   7      120.34      114.71      6.97 o
   5  -7   7        0.02       -2.44      4.66 o
   6  -7   7       36.94       50.40     23.52 o
   7  -7   7        8.95       -0.42     11.16 o
  -8  -6   7        1.44       15.26      7.20 o
  -7  -6   7       70.08       50.89     25.27 o
  -6  -6   7        2.28       -3.47      6.24 o
  -5  -6   7       36.93       22.27      4.66 o
  -4  -6   7       10.66        6.67      1.95 o
  -3  -6   7       82.53       83.31      4.72 o
  -2  -6   7        8.86       12.60      4.59 o
  -1  -6   7      911.79      939.15     19.29 o
   0  -6   7      329.54      326.90     13.91 o
   1  -6   7       34.18       31.99     14.30 o
   2  -6   7      979.57     1006.19     31.68 o
   3  -6   7      696.13      701.52     24.64 o
   4  -6   7       13.45       13.63      6.94 o
   5  -6   7      143.59      141.79     11.03 o
   6  -6   7        1.13       17.77      9.31 o
  -8  -5   7       12.55       11.89      7.99 o
  -7  -5   7        0.37        5.56      4.26 o
  -6  -5   7      240.44      211.00      8.29 o
  -5  -5   7      332.32      281.21     24.84 o
  -4  -5   7       92.85       88.04      3.37 o
  -3  -5   7       20.43       24.15      2.41 o
  -2  -5   7       98.47       99.78      4.86 o
  -1  -5   7     2154.48     2165.98     38.46 o
   0  -5   7      443.30      392.36     28.27 o
   1  -5   7       91.96      121.37      7.07 o
   2  -5   7        4.78        4.40      4.62 o
   3  -5   7      227.61      215.88     21.60 o
   4  -5   7       67.40       60.84      4.03 o
   5  -5   7       96.43       86.96      6.54 o
   6  -5   7        5.59       -5.53     13.54 o
   7  -5   7        4.85        2.64      4.03 o
  -8  -4   7      282.86      354.94     24.18 o
  -7  -4   7       12.15       32.60      9.61 o
  -6  -4   7      153.45      150.98     15.89 o
  -5  -4   7      108.15       91.89      4.37 o
  -4  -4   7        5.32       -0.92      1.98 o
  -3  -4   7      566.26      527.54     13.58 o
  -2  -4   7        9.84       11.30      1.71 o
  -1  -4   7      313.49      302.83      7.52 o
   0  -4   7       20.97        7.17      1.59 o
   1  -4   7        0.53        2.68      2.01 o
   2  -4   7     1461.23     1397.40     27.84 o
   3  -4   7        2.60        3.83      2.81 o
   4  -4   7      109.47       96.13      4.20 o
   5  -4   7       60.97       61.67      8.09 o
   6  -4   7      130.44      128.48      9.49 o
   7  -4   7       62.41       64.13      9.74 o
  -8  -3   7        2.88       16.51      9.84 o
  -7  -3   7       64.52       50.26     12.15 o
  -6  -3   7       28.51       63.86     14.17 o
  -5  -3   7       31.94       30.84      7.66 o
  -4  -3   7      265.77      246.24      5.14 o
  -3  -3   7      771.86      705.16     27.28 o
  -2  -3   7       58.00       71.96      3.47 o
  -1  -3   7      712.40      710.54     13.16 o
   0  -3   7      344.89      335.13      7.07 o
   1  -3   7      655.41      628.00     10.02 o
   2  -3   7      752.91      736.00     13.24 o
   3  -3   7        1.85       -2.54      1.90 o
   4  -3   7        0.03        5.04      3.30 o
   5  -3   7      969.87      943.94     20.00 o
   6  -3   7       10.01       18.16      3.53 o
   7  -3   7       14.87       33.91      5.67 o
  -8  -2   7       76.08       67.34     38.98 o
  -7  -2   7       31.87       57.70     26.49 o
  -6  -2   7      777.83      825.93     68.57 o
  -5  -2   7      441.60      456.89     13.11 o
  -4  -2   7       43.02       43.08      3.90 o
  -3  -2   7      489.37      477.65     25.57 o
  -2  -2   7       40.74       35.30      2.14 o
  -1  -2   7      231.41      238.07      4.56 o
   0  -2   7      944.72      979.23     14.78 o
   1  -2   7       11.40       13.43      1.98 o
   2  -2   7      209.24      207.53      4.72 o
   3  -2   7       21.72       21.52      2.64 o
   4  -2   7      325.16      294.33     29.89 o
   5  -2   7        0.22       -0.43      4.69 o
   6  -2   7        2.89       -1.04      3.18 o
   7  -2   7      106.13       85.14      7.03 o
   8  -2   7       93.83       71.00     14.57 o
  -8  -1   7       46.47       70.84     27.22 o
  -7  -1   7      395.45      370.59     16.85 o
  -6  -1   7        0.00       -4.98      5.95 o
  -5  -1   7      255.79      255.59      5.81 o
  -4  -1   7      166.76      161.40      3.74 o
  -3  -1   7      776.75      745.93     10.79 o
  -2  -1   7       10.45       13.20      8.59 o
  -1  -1   7      586.56      598.09     10.70 o
   0  -1   7        0.43        0.00      3.30 o
   1  -1   7     2161.28     2339.76     30.73 o
   2  -1   7      391.60      361.54      6.53 o
   3  -1   7      399.14      399.50      9.22 o
   4  -1   7      108.19       83.46      6.98 o
   5  -1   7      198.32      183.53      9.08 o
   6  -1   7        1.51       11.56     12.88 o
   7  -1   7        1.19       22.39      5.81 o
   8  -1   7        0.87       11.01      6.54 o
  -8   0   7      333.08      390.68     13.61 o
  -7   0   7       19.96       28.79     16.45 o
  -6   0   7      125.46      130.48      5.95 o
  -5   0   7       22.37       17.92      6.01 o
  -4   0   7        5.47        2.68      2.94 o
  -3   0   7     3329.17     3217.92     68.44 o
  -2   0   7      181.70      203.24      4.36 o
  -1   0   7      275.35      209.59      6.25 o
   0   0   7       58.85       79.82      3.07 o
   1   0   7      181.12      208.65      4.74 o
   2   0   7      245.77      234.67      5.56 o
   3   0   7      715.10      709.22     24.57 o
   4   0   7      165.17      189.69      8.89 o
   5   0   7       79.69       68.48      4.47 o
   6   0   7        0.24        3.03      7.60 o
   7   0   7       16.84       34.35      7.86 o
  -8   1   7       31.93       10.87      4.95 o
  -7   1   7      172.05      173.37      9.35 o
  -6   1   7      263.33      274.43     21.11 o
  -5   1   7      529.47      545.87      9.51 o
  -4   1   7       23.71       20.57      5.62 o
  -3   1   7       69.04       74.85      2.98 o
  -2   1   7      266.69      278.44     23.91 o
  -1   1   7      165.08      138.95      4.82 o
   0   1   7      427.53      365.17      6.94 o
   1   1   7      892.18      914.91     15.28 o
   2   1   7       30.65       38.28      4.33 o
   3   1   7       16.59       25.54      3.20 o
   4   1   7        1.20        5.04      6.61 o
   5   1   7      194.60      195.14     20.71 o
   6   1   7        0.71       -4.24      2.83 o
   7   1   7       64.03       85.95      9.02 o
  -8   2   7      166.27      200.15     23.45 o
  -7   2   7       53.03       52.70     20.45 o
  -6   2   7        1.91        9.63      4.59 o
  -5   2   7       25.61       26.32      3.63 o
  -4   2   7      979.16     1031.91     27.94 o
  -3   2   7      314.48      287.34      6.97 o
  -2   2   7      124.97      126.70      4.03 o
  -1   2   7      809.70      855.52     12.75 o
   0   2   7       37.24       31.54      2.35 o
   1   2   7       43.96       49.52      5.15 o
   2   2   7      760.24      744.22     41.19 o
   3   2   7       22.09       20.48      1.77 o
   4   2   7       61.61       83.29     15.13 o
   5   2   7     1023.04      997.45     49.87 o
   6   2   7       63.74       63.01     17.04 o
   7   2   7        0.03       -3.72      3.87 o
  -8   3   7       17.36       16.75      8.55 o
  -7   3   7      234.19      252.15     11.49 o
  -6   3   7        7.47        2.20      4.66 o
  -5   3   7        4.33        6.54      2.46 o
  -4   3   7        5.37       -0.24      3.34 o
  -3   3   7     1278.36     1308.22     24.09 o
  -2   3   7      515.43      509.00     11.71 o
  -1   3   7      487.79      504.72     13.24 o
   0   3   7      101.72       79.18     11.73 o
   1   3   7       42.13       46.72      9.05 o
   2   3   7      580.50      534.89     10.78 o
   3   3   7      232.23      195.50      6.08 o
   4   3   7       15.66        7.60      4.59 o
   5   3   7      531.78      581.80     25.47 o
   6   3   7      472.04      545.85     21.60 o
   7   3   7       28.86       58.26      9.45 o
  -8   4   7        0.16        8.59      8.59 o
  -7   4   7      155.17      147.93     10.73 o
  -6   4   7       46.16       58.76      5.45 o
  -5   4   7        3.04        5.02      2.05 o
  -4   4   7      220.70      201.09      6.08 o
  -3   4   7      324.76      332.66      8.32 o
  -2   4   7       36.22       36.50      3.10 o
  -1   4   7     1620.88     1548.68     54.33 o
   0   4   7       37.95       33.14      6.34 o
   1   4   7     1149.17     1305.46     30.90 o
   2   4   7      154.10      125.53      5.22 o
   3   4   7      187.95      147.17     11.63 o
   4   4   7      249.57      276.21     21.47 o
   5   4   7        0.49       10.11      4.29 o
   6   4   7      189.65      172.48     13.48 o
   7   4   7        0.00        9.18      5.95 o
  -8   5   7       40.09       46.61      8.57 o
  -7   5   7        3.31       -4.44      2.96 o
  -6   5   7       59.99       83.18      5.25 o
  -5   5   7       50.47       45.20      3.55 o
  -4   5   7      280.67      261.12      7.19 o
  -3   5   7        0.81        4.40      3.30 o
  -2   5   7       35.32       27.61      6.01 o
  -1   5   7        0.58        4.25      2.97 o
   0   5   7      878.35      848.69     40.13 o
   1   5   7     1186.07     1103.55     33.03 o
   2   5   7      544.36      525.19     23.88 o
   3   5   7       28.77       24.41      8.29 o
   4   5   7        7.37        5.50     16.81 o
   5   5   7      473.60      437.81     16.72 o
   6   5   7        0.01       -7.93      5.28 o
   7   5   7        0.02       15.26      9.25 o
  -7   6   7      102.40      132.65      7.77 o
  -6   6   7       76.17       75.24     14.83 o
  -5   6   7      152.35      178.04     19.69 o
  -4   6   7      140.73      133.61      8.03 o
  -3   6   7      848.28      878.98     18.24 o
  -2   6   7       86.50       86.13     10.14 o
  -1   6   7      189.40      172.04     11.03 o
   0   6   7      210.49      232.20      7.11 o
   1   6   7      578.75      570.00     14.99 o
   2   6   7       83.90       81.68     10.73 o
   3   6   7      682.26      600.60     44.82 o
   4   6   7      200.73      195.15     12.66 o
   5   6   7      328.92      319.56     40.40 o
   6   6   7       81.23       42.28     10.70 o
  -7   7   7      115.73      115.72      9.64 o
  -6   7   7      342.58      361.23     24.14 o
  -5   7   7      135.94      127.61      6.77 o
  -4   7   7      535.79      449.51     14.17 o
  -3   7   7      507.66      481.00     11.82 o
  -2   7   7        1.81       -0.60      8.55 o
  -1   7   7     1171.45     1112.78     30.68 o
   0   7   7       16.48        8.59      4.95 o
   1   7   7      237.01      253.57     12.10 o
   2   7   7      200.44      229.75     33.72 o
   3   7   7        0.15       -1.70      9.58 o
   4   7   7      405.61      367.54     52.02 o
   5   7   7      125.57      122.74     17.64 o
   6   7   7        5.87        4.69      6.01 o
  -7   8   7       98.65       87.07     15.33 o
  -6   8   7       99.39       72.33      6.16 o
  -5   8   7       18.91       10.24      2.70 o
  -4   8   7      188.32      160.20     19.22 o
  -3   8   7      137.87      120.60     13.91 o
  -2   8   7      506.79      533.91     12.84 o
  -1   8   7      203.10      179.96      7.76 o
   0   8   7      150.76      156.41      7.14 o
   1   8   7        0.58        1.63      4.92 o
   2   8   7        6.16       12.01      9.91 o
   3   8   7       13.04       24.38      5.81 o
   4   8   7       88.26       59.90     26.79 o
   5   8   7      212.74      239.40     25.43 o
  -6   9   7       22.34       24.20      5.36 o
  -5   9   7      103.67      128.52     19.98 o
  -4   9   7       27.70       21.67      4.62 o
  -3   9   7      225.12      228.13     27.41 o
  -2   9   7       24.32       24.43      3.58 o
  -1   9   7        7.88       17.15      3.15 o
   0   9   7       23.95       26.84      4.01 o
   1   9   7      151.84      182.39     19.55 o
   2   9   7      311.38      379.58     18.03 o
   3   9   7      252.43      237.81     14.27 o
   4   9   7       20.75       -2.64      8.59 o
   5   9   7       19.40       20.48      7.20 o
  -5  10   7      147.92      185.06     18.10 o
  -4  10   7       35.84       17.11      7.20 o
  -3  10   7       65.12       68.39      9.38 o
  -2  10   7        2.61       -1.50      4.29 o
  -1  10   7     1032.25      968.84     36.83 o
   0  10   7      206.63      218.88     16.85 o
   1  10   7       17.52       11.89      5.28 o
   2  10   7       92.75       84.02     35.87 o
   3  10   7      177.44      183.76     32.04 o
   4  10   7       57.01       98.82     16.05 o
  -4  11   7       28.02       46.11      6.54 o
  -3  11   7       75.64      101.89      8.14 o
  -2  11   7       17.73       21.87      7.20 o
  -1  11   7      117.78      132.24     10.59 o
   0  11   7      115.61      127.55      8.94 o
   1  11   7       40.10       44.99      8.59 o
   2  11   7      652.32      660.25     44.33 o
   3  11   7       38.67       62.69     10.57 o
  -3  12   7      208.99      217.41     27.45 o
  -2  12   7       25.96       44.18     31.15 o
  -1  12   7       92.31       96.61     12.87 o
   0  12   7        0.64       -1.89      4.78 o
   1  12   7      187.57      184.28     16.54 o
  -2 -13   8        3.19        4.44      7.60 o
  -1 -13   8        2.19       -4.85      4.87 o
   0 -13   8        8.57       -2.11      4.89 o
   1 -13   8       28.99       66.06      9.54 o
   2 -13   8       48.50       47.55      7.93 o
  -4 -12   8        0.37       -3.30      6.67 o
  -3 -12   8       46.47       48.16      8.59 o
  -2 -12   8        0.38       12.06      6.76 o
  -1 -12   8       76.03       79.25     10.73 o
   0 -12   8        7.31        0.21     15.49 o
   1 -12   8       13.07       10.76      9.58 o
   2 -12   8       21.39       37.13     16.58 o
   3 -12   8       62.31       65.53      9.18 o
  -5 -11   8      277.13      274.37     18.23 o
  -4 -11   8      114.46      101.94      9.07 o
  -3 -11   8      232.62      237.96     27.61 o
  -2 -11   8      265.93      348.68     27.98 o
  -1 -11   8       43.95       34.35     12.68 o
   0 -11   8      375.85      374.19     47.20 o
   1 -11   8       90.17      115.05      8.41 o
   2 -11   8       24.91       46.43      6.38 o
   3 -11   8       57.95       54.75      9.94 o
   4 -11   8        8.88       40.16     12.22 o
  -6 -10   8       12.98        1.98      5.95 o
  -5 -10   8       37.68       48.16      7.86 o
  -4 -10   8       11.75       26.95      4.56 o
  -3 -10   8      199.01      168.99     11.63 o
  -2 -10   8        0.05       -0.25      4.62 o
  -1 -10   8       12.30       12.07      5.88 o
   0 -10   8        6.50       11.17      7.56 o
   1 -10   8      202.16      205.14     11.73 o
   2 -10   8       37.04       23.84      2.96 o
   3 -10   8      107.28      107.13     13.01 o
   4 -10   8        8.43       15.04      4.08 o
   5 -10   8       52.29       67.65     11.69 o
  -6  -9   8      349.68      336.22     18.60 o
  -5  -9   8       81.23       61.21     15.92 o
  -4  -9   8       10.52        9.71      8.22 o
  -3  -9   8        4.24       13.15      2.83 o
  -2  -9   8       56.81       58.14      4.53 o
  -1  -9   8      653.55      673.12     61.50 o
   0  -9   8      115.90      110.25     10.37 o
   1  -9   8       38.49       26.52      3.96 o
   2  -9   8       98.51      108.50     11.73 o
   3  -9   8        3.41        5.40      2.29 o
   4  -9   8       60.11       93.75     28.70 o
   5  -9   8       57.09       56.17      5.70 o
   6  -9   8        1.14       -1.32      6.67 o
  -7  -8   8       67.84       93.27     13.68 o
  -6  -8   8        5.02        1.01      2.35 o
  -5  -8   8      396.43      379.02     23.05 o
  -4  -8   8      147.94      139.69      5.98 o
  -3  -8   8      260.09      259.51     15.76 o
  -2  -8   8       43.10       39.20     15.49 o
  -1  -8   8      473.42      468.98     25.23 o
   0  -8   8      109.32      125.02     12.95 o
   1  -8   8      406.53      443.24     12.48 o
   2  -8   8       33.38       35.02      3.25 o
   3  -8   8       28.59       28.77      3.42 o
   4  -8   8        3.76       -4.89      3.30 o
   5  -8   8        1.94       -4.29      7.23 o
   6  -8   8       54.14       44.34     18.50 o
  -7  -7   8        4.09       -9.46      8.89 o
  -6  -7   8        0.08        3.37      3.34 o
  -5  -7   8        0.76       -0.60      5.09 o
  -4  -7   8       19.67       20.91      4.26 o
  -3  -7   8      878.65      820.90     15.19 o
  -2  -7   8      155.10      157.34      5.24 o
  -1  -7   8       40.93       30.82      4.51 o
   0  -7   8      131.05      150.85      8.55 o
   1  -7   8      542.02      492.12     10.68 o
   2  -7   8       12.42       22.19      5.98 o
   3  -7   8       98.53       94.57      5.81 o
   4  -7   8      109.77      102.22      6.86 o
   5  -7   8        6.17       -0.02      3.93 o
   6  -7   8       50.35       50.31      8.81 o
  -7  -6   8       33.28       40.96      8.52 o
  -6  -6   8       47.34       28.42      8.26 o
  -5  -6   8      214.64      211.65     14.20 o
  -4  -6   8        0.10        1.81      2.29 o
  -3  -6   8       96.38       99.98      3.81 o
  -2  -6   8       46.11       38.88      2.02 o
  -1  -6   8        1.43        7.05      6.61 o
   0  -6   8        8.77        6.10      2.54 o
   1  -6   8       63.04       70.80      4.85 o
   2  -6   8      185.96      193.19      8.73 o
   3  -6   8      359.24      410.60     14.81 o
   4  -6   8        8.04        5.10      4.26 o
   5  -6   8       43.52       36.07      5.39 o
   6  -6   8        0.70        8.12      4.62 o
   7  -6   8        6.22        3.04     10.87 o
  -8  -5   8        1.03        7.84     19.55 o
  -7  -5   8       40.62       47.97      9.81 o
  -6  -5   8       30.44       20.48      7.93 o
  -5  -5   8      166.75      139.25      8.59 o
  -4  -5   8        1.03       -1.72      1.98 o
  -3  -5   8       38.36       29.52      2.38 o
  -2  -5   8       11.94        7.77      4.23 o
  -1  -5   8       27.46       33.01      4.03 o
   0  -5   8     1959.31     1976.32     38.88 o
   1  -5   8      237.44      224.32     13.48 o
   2  -5   8      110.09       84.64     10.14 o
   3  -5   8      159.57      145.01     20.87 o
   4  -5   8       36.54       40.74     12.78 o
   5  -5   8        0.66       -2.25      5.32 o
   6  -5   8      101.66       81.63      9.18 o
   7  -5   8        1.97       13.07      5.03 o
  -8  -4   8       48.53       72.10      9.82 o
  -7  -4   8       29.95       32.02      8.24 o
  -6  -4   8       83.27       96.84      9.12 o
  -5  -4   8      934.27      841.74     15.36 o
  -4  -4   8       26.87       26.34      7.99 o
  -3  -4   8      319.05      358.49      9.54 o
  -2  -4   8        0.74       -1.61      1.63 o
  -1  -4   8      702.07      655.97     16.77 o
   0  -4   8      501.71      461.79     10.33 o
   1  -4   8     1239.98     1191.76     39.04 o
   2  -4   8        8.19        6.53      3.24 o
   3  -4   8      692.50      643.70     12.82 o
   4  -4   8      164.41      163.29      7.09 o
   5  -4   8        1.07        7.17      3.80 o
   6  -4   8        0.27        7.95      9.22 o
   7  -4   8      212.50      211.75     12.98 o
  -8  -3   8       42.66       44.84     18.20 o
  -7  -3   8        0.12       -7.52     10.50 o
  -6  -3   8       69.79      103.05     17.24 o
  -5  -3   8      569.10      500.07     10.62 o
  -4  -3   8      570.91      545.69     26.09 o
  -3  -3   8      349.73      323.73     50.83 o
  -2  -3   8      393.85      337.10     10.40 o
  -1  -3   8        9.98       16.51      7.33 o
   0  -3   8      174.14      162.46      5.83 o
   1  -3   8        3.14        2.11      0.64 o
   2  -3   8      434.06      406.26      9.42 o
   3  -3   8     1806.17     1822.35     82.28 o
   4  -3   8      118.96      149.79     28.90 o
   5  -3   8       49.83       56.80     12.52 o
   6  -3   8       10.62       14.34      4.89 o
   7  -3   8        2.86       -0.89      4.29 o
  -8  -2   8      169.47      164.03     26.85 o
  -7  -2   8       13.53       29.15     25.43 o
  -6  -2   8      141.54      162.76      7.00 o
  -5  -2   8     1636.29     1668.06     23.68 o
  -4  -2   8      147.70      136.81      7.93 o
  -3  -2   8       12.76       15.97      1.98 o
  -2  -2   8       29.45       29.30      9.61 o
  -1  -2   8      331.28      356.64      6.28 o
   0  -2   8     2058.52     2107.98     33.06 o
   1  -2   8      284.29      310.31     17.80 o
   2  -2   8      383.81      406.62     10.34 o
   3  -2   8       17.96       23.21      2.08 o
   4  -2   8       60.25       69.18      4.36 o
   5  -2   8       88.17       79.48     25.07 o
   6  -2   8       22.75       19.00      6.90 o
   7  -2   8       17.79       21.75      5.50 o
  -8  -1   8      411.74      402.75     28.80 o
  -7  -1   8       69.50      117.31     34.35 o
  -6  -1   8        6.51        8.59      1.98 o
  -5  -1   8       93.48       88.66      3.60 o
  -4  -1   8      123.94      118.90      4.82 o
  -3  -1   8      569.54      593.48     11.13 o
  -2  -1   8      233.69      263.38     20.31 o
  -1  -1   8        5.34        5.03      4.00 o
   0  -1   8        0.27        0.51      1.90 o
   1  -1   8       25.53       18.69      2.08 o
   2  -1   8      302.43      294.59      8.89 o
   3  -1   8      194.43      204.41      5.45 o
   4  -1   8       35.38       21.58     12.22 o
   5  -1   8       30.16       41.07      9.64 o
   6  -1   8       33.48       33.87     10.27 o
   7  -1   8        8.22       27.10      8.69 o
  -8   0   8       39.42       57.42      7.39 o
  -7   0   8       36.39       33.08     23.48 o
  -6   0   8      137.54      139.19      6.29 o
  -5   0   8      106.46       93.15     12.95 o
  -4   0   8      722.74      706.60     35.28 o
  -3   0   8      410.34      407.74      7.67 o
  -2   0   8      343.38      311.27     19.32 o
  -1   0   8       23.11        5.33      3.01 o
   0   0   8      113.03      130.59     13.51 o
   1   0   8        0.51        1.42      1.71 o
   2   0   8       62.97       80.87      4.33 o
   3   0   8      827.36      823.69     15.21 o
   4   0   8       17.25       25.76      4.89 o
   5   0   8        1.39       -1.94      4.62 o
   6   0   8       51.74       74.70     24.44 o
   7   0   8        7.01       12.50      4.78 o
  -8   1   8        0.09       -4.68      3.75 o
  -7   1   8       44.34       40.28      5.48 o
  -6   1   8       82.05       67.42      5.65 o
  -5   1   8      910.60      901.25     37.29 o
  -4   1   8     2391.26     2399.31     33.94 o
  -3   1   8       83.50       76.90      9.71 o
  -2   1   8      590.75      628.62     11.84 o
  -1   1   8       85.03       98.13      7.96 o
   0   1   8        8.15        5.30      1.38 o
   1   1   8       21.28       15.00      2.64 o
   2   1   8        6.91        9.89      1.87 o
   3   1   8      125.57      131.40     11.89 o
   4   1   8       46.66       47.25     16.48 o
   5   1   8       55.54       72.61     19.45 o
   6   1   8      140.85      194.81     10.07 o
   7   1   8      326.30      308.43     16.56 o
  -8   2   8       41.68       70.23      7.35 o
  -7   2   8        2.90       13.15      3.92 o
  -6   2   8        1.89        7.51     17.11 o
  -5   2   8     1975.46     1921.62    100.11 o
  -4   2   8       16.01       13.54      3.34 o
  -3   2   8      291.35      297.37      7.03 o
  -2   2   8      414.99      464.70     10.87 o
  -1   2   8       54.00       56.19      4.00 o
   0   2   8      215.69      176.75     18.27 o
   1   2   8        0.08        0.28      1.32 o
   2   2   8      206.74      210.65      5.65 o
   3   2   8        7.67        7.42      1.68 o
   4   2   8        7.61        8.16      6.28 o
   5   2   8      189.07      184.91     28.37 o
   6   2   8        8.82        4.50      5.58 o
   7   2   8      416.71      373.57     21.87 o
  -8   3   8       65.08       63.67     18.50 o
  -7   3   8       59.17       61.68      7.26 o
  -6   3   8       93.44       92.13      9.02 o
  -5   3   8      136.62      146.66     34.81 o
  -4   3   8       71.02       61.22     15.33 o
  -3   3   8      956.12      985.80     20.18 o
  -2   3   8     1340.62     1360.12     27.45 o
  -1   3   8       46.58       44.95     16.25 o
   0   3   8      122.31      110.57      5.39 o
   1   3   8       48.89       32.31      3.63 o
   2   3   8       70.03       88.88      5.22 o
   3   3   8     2321.78     2391.17     59.42 o
   4   3   8       76.16       92.20     14.04 o
   5   3   8       14.77       17.69     18.79 o
   6   3   8        9.86        0.66      4.03 o
   7   3   8       43.06       38.98      7.40 o
  -8   4   8      266.47      276.53     17.97 o
  -7   4   8       39.98       30.41      7.33 o
  -6   4   8      221.23      248.39     21.50 o
  -5   4   8       22.26       22.70      3.93 o
  -4   4   8       32.84       33.27      7.60 o
  -3   4   8        1.54       15.58      3.63 o
  -2   4   8      364.05      360.33     46.08 o
  -1   4   8     1163.21     1184.45     49.18 o
   0   4   8     1991.58     1982.12     59.26 o
   1   4   8      315.56      348.97     37.62 o
   2   4   8        0.01        1.58      2.97 o
   3   4   8      300.60      291.78     24.77 o
   4   4   8      337.71      260.31     12.49 o
   5   4   8       84.02       84.21      6.09 o
   6   4   8       73.32       83.70     13.61 o
  -7   5   8        0.25       -4.62      3.37 o
  -6   5   8       60.75       69.81      5.86 o
  -5   5   8       76.56       88.51      4.93 o
  -4   5   8      242.20      234.22     17.51 o
  -3   5   8     2165.45     2230.77     64.38 o
  -2   5   8        7.01       19.44      2.80 o
  -1   5   8      381.73      356.33     12.34 o
   0   5   8      300.25      302.35      9.73 o
   1   5   8     1183.96     1150.04     26.32 o
   2   5   8       64.86       53.91      8.36 o
   3   5   8      268.20      287.19     17.77 o
   4   5   8       35.31       45.24      5.73 o
   5   5   8       53.14       64.19     27.15 o
   6   5   8      141.00      169.77     14.73 o
  -7   6   8        0.16      -10.90      7.27 o
  -6   6   8       32.98       29.66      5.02 o
  -5   6   8      255.49      256.50      8.08 o
  -4   6   8       70.49      121.90      7.21 o
  -3   6   8      330.13      257.51     27.12 o
  -2   6   8      209.48      247.25      9.32 o
  -1   6   8      645.99      611.54     43.07 o
   0   6   8       52.04       55.31      6.00 o
   1   6   8     1245.45     1070.01     45.05 o
   2   6   8       63.83       59.90      7.12 o
   3   6   8      390.86      378.51     18.02 o
   4   6   8      106.51      175.92     13.61 o
   5   6   8       27.55        7.72      9.22 o
   6   6   8       89.94      102.52     17.18 o
  -7   7   8      198.62      208.63     13.09 o
  -6   7   8      158.13      179.11      9.83 o
  -5   7   8      408.74      380.58     15.09 o
  -4   7   8      464.96      376.89     27.71 o
  -3   7   8      163.02      187.43      7.21 o
  -2   7   8      250.87      279.01      9.06 o
  -1   7   8      770.59      718.24     21.41 o
   0   7   8       10.38       11.21      2.54 o
   1   7   8        3.47        2.76      8.55 o
   2   7   8       57.10       61.92     29.36 o
   3   7   8      310.85      311.90     41.98 o
   4   7   8       43.85       58.26     13.74 o
   5   7   8      151.15      152.86     18.43 o
  -6   8   8       78.60       85.86     12.42 o
  -5   8   8        2.99       11.22      4.57 o
  -4   8   8       20.61       17.83      8.22 o
  -3   8   8       92.16      117.01     19.32 o
  -2   8   8        2.85        1.99      2.36 o
  -1   8   8      126.96      143.82     17.80 o
   0   8   8      174.39      167.38     20.54 o
   1   8   8        5.56       -2.03      8.92 o
   2   8   8       87.97       94.06     10.69 o
   3   8   8       58.57       54.04      7.20 o
   4   8   8       16.83       22.56     19.16 o
   5   8   8      382.41      383.54     31.18 o
  -6   9   8       15.32        9.64      5.52 o
  -5   9   8      113.86      184.79     14.22 o
  -4   9   8       13.94       13.41     13.54 o
  -3   9   8       90.23       93.65     28.34 o
  -2   9   8       51.78       82.29      6.69 o
  -1   9   8        6.81        3.73      4.26 o
   0   9   8        4.60        7.25     12.52 o
   1   9   8       55.51       48.42     13.38 o
   2   9   8      250.10      291.65     15.06 o
   3   9   8      164.87      223.16     18.63 o
   4   9   8       13.44       42.70     18.83 o
  -5  10   8        1.81        4.80     11.23 o
  -4  10   8       61.57       42.28      9.38 o
  -3  10   8      169.64      148.76      9.83 o
  -2  10   8      131.92      152.34     38.12 o
  -1  10   8       26.19        6.58      7.96 o
   0  10   8      189.34      225.03     42.48 o
   1  10   8        3.78       27.75     13.28 o
   2  10   8      278.24      341.38     17.68 o
   3  10   8       68.27      114.35     16.51 o
  -4  11   8        2.14       -3.65      3.74 o
  -3  11   8       11.25        0.00     11.89 o
  -2  11   8      153.39      145.33     21.07 o
  -1  11   8        2.26       -0.66      6.67 o
   0  11   8      626.61      647.39     23.70 o
   1  11   8      121.56      131.80     25.53 o
   2  11   8       23.65       30.26      7.33 o
  -1  12   8       53.42       56.34      8.30 o
  -2 -13   9      439.04      421.55     23.43 o
  -1 -13   9        0.00        7.27      9.97 o
   0 -13   9       88.02       77.29      9.05 o
   1 -13   9       61.73       74.12      9.71 o
  -3 -12   9       14.98       44.33      9.25 o
  -2 -12   9       53.31      115.94     44.00 o
  -1 -12   9      312.83      401.46     64.67 o
   0 -12   9        0.00       10.77     20.18 o
   1 -12   9        0.17       18.67      5.10 o
   3 -12   9        1.14        4.29     11.89 o
  -5 -11   9      775.04      809.29     29.43 o
  -4 -11   9       51.81       46.65      8.59 o
  -3 -11   9       14.35       23.12      6.67 o
  -2 -11   9       35.89       39.64      7.80 o
  -1 -11   9      455.71      438.86     34.45 o
   0 -11   9        0.13        9.46      4.99 o
   1 -11   9      207.57      267.04     63.42 o
   2 -11   9       73.30       58.68     19.16 o
   3 -11   9       19.46       18.43      6.61 o
   4 -11   9        1.29       -8.42      5.62 o
  -5 -10   9      180.17      148.62     10.52 o
  -4 -10   9      204.94      228.49     24.14 o
  -3 -10   9       60.51       76.18     14.67 o
  -1 -10   9       64.36       69.38      6.84 o
   0 -10   9        9.82        5.42      6.94 o
   1 -10   9       42.30       33.67      5.95 o
   2 -10   9       65.79       97.23     31.28 o
   3 -10   9      206.89      206.15     19.12 o
   4 -10   9       26.42       32.79     27.75 o
   5 -10   9       14.57       -2.87     11.82 o
  -6  -9   9       38.87       38.00      4.83 o
  -5  -9   9       33.21       23.99      6.01 o
  -4  -9   9      112.55      122.42      8.85 o
  -3  -9   9      122.63      118.78      7.27 o
  -2  -9   9       84.95       92.87      8.85 o
  -1  -9   9       28.73       19.71      3.93 o
   0  -9   9        5.07       -1.94      3.79 o
   1  -9   9       39.21       56.35      7.30 o
   2  -9   9       34.81       41.79      4.67 o
   3  -9   9      111.59      105.02     16.88 o
   4  -9   9      241.88      276.79     13.71 o
   5  -9   9      104.05      111.80     10.14 o
  -6  -8   9       53.52       38.17      4.62 o
  -5  -8   9       72.59       95.92      5.88 o
  -4  -8   9      440.85      445.77     32.24 o
  -3  -8   9       87.63       88.40     14.63 o
  -2  -8   9        1.75       -0.47      2.45 o
  -1  -8   9      273.73      251.73     11.34 o
   0  -8   9       22.16       40.65      4.41 o
   1  -8   9        0.26       -1.31      3.00 o
   2  -8   9       22.11       19.74     11.00 o
   3  -8   9      214.83      206.02     12.27 o
   4  -8   9       54.48       80.09     16.48 o
   5  -8   9        7.55       23.15      6.24 o
   6  -8   9       17.77       56.35     12.75 o
  -6  -7   9       14.38       25.14     21.17 o
  -5  -7   9      181.15      167.90     45.88 o
  -4  -7   9      161.73      134.68     16.98 o
  -3  -7   9      135.55      121.13      4.49 o
  -2  -7   9      121.74      156.83      6.42 o
  -1  -7   9       12.59       23.73      8.85 o
   0  -7   9      142.51      198.82     25.93 o
   1  -7   9      284.29      317.70     12.60 o
   2  -7   9        3.39        2.20      4.29 o
   3  -7   9        0.01        6.95      4.23 o
   4  -7   9       32.28       17.21      7.89 o
   5  -7   9      159.11      174.02     37.75 o
   6  -7   9      105.22      114.68     43.53 o
  -7  -6   9      190.37      230.46     18.16 o
  -6  -6   9       10.58       17.12     11.96 o
  -5  -6   9        0.02        1.36      6.61 o
  -4  -6   9      109.99       91.84      6.94 o
  -3  -6   9      134.36      117.24     17.11 o
  -2  -6   9      144.65      166.43      6.98 o
  -1  -6   9      111.62      135.13     18.63 o
   0  -6   9      814.31      873.12     23.01 o
   1  -6   9      905.17      870.60     20.88 o
   2  -6   9      436.85      429.75     12.05 o
   3  -6   9      206.51      235.27     10.60 o
   4  -6   9      212.83      191.33     10.24 o
   5  -6   9        0.01       -0.36      4.29 o
   6  -6   9        2.07        8.33      7.56 o
  -7  -5   9       17.16       16.36     29.99 o
  -6  -5   9       33.08       28.65      4.23 o
  -5  -5   9       21.21        3.90      2.64 o
  -4  -5   9      185.25      163.46     17.97 o
  -3  -5   9        3.73        0.32      1.71 o
  -2  -5   9      556.89      586.46     19.85 o
  -1  -5   9      331.35      316.75     23.75 o
   0  -5   9        0.10        0.03      3.27 o
   1  -5   9     1242.04     1226.36     26.07 o
   2  -5   9      214.84      234.51     12.95 o
   3  -5   9      304.81      281.49      9.19 o
   4  -5   9       58.20       46.60     10.01 o
   5  -5   9        0.52       -3.30      3.17 o
   6  -5   9      194.62      183.43     14.96 o
  -8  -4   9      180.08      195.39     39.50 o
  -7  -4   9        3.23       21.08      6.91 o
  -6  -4   9        0.01       -5.17      3.45 o
  -5  -4   9      163.37      163.63     11.06 o
  -4  -4   9      394.43      391.15     17.94 o
  -3  -4   9      784.02      799.35     27.41 o
  -2  -4   9     2034.35     2058.50     40.39 o
  -1  -4   9       15.68       17.36      3.30 o
   0  -4   9      157.83      186.50     14.27 o
   1  -4   9     1055.02     1063.35     29.36 o
   2  -4   9      932.84      924.75     17.18 o
   3  -4   9        7.96       -0.12      1.98 o
   4  -4   9       59.08       61.56      7.38 o
   5  -4   9        3.94        7.17      3.27 o
   6  -4   9        1.31       -6.66      6.28 o
   7  -4   9        0.51        4.14      5.27 o
  -7  -3   9      229.01      202.98     13.52 o
  -6  -3   9      639.37      618.45     18.73 o
  -5  -3   9        3.96        8.50      7.60 o
  -4  -3   9      818.81      717.51     16.45 o
  -3  -3   9      183.41      138.11     14.00 o
  -2  -3   9      387.98      346.83      9.89 o
  -1  -3   9        0.22       -0.95      2.06 o
   0  -3   9       84.07       79.39      6.74 o
   1  -3   9      205.90      233.28     12.55 o
   2  -3   9     1229.92     1274.00     55.29 o
   3  -3   9      119.66      101.39      4.20 o
   4  -3   9      524.36      471.47     16.89 o
   5  -3   9       57.91       81.59      7.45 o
   6  -3   9       12.78        9.51      6.94 o
   7  -3   9        9.11       -5.95      4.03 o
  -8  -2   9        1.82       63.48     15.99 o
  -7  -2   9      557.99      553.30     25.04 o
  -6  -2   9      420.40      423.56     10.79 o
  -5  -2   9        9.35        9.36      5.25 o
  -4  -2   9      168.71      173.48      5.30 o
  -3  -2   9      159.98      156.60      4.65 o
  -2  -2   9      667.24      667.40     12.75 o
  -1  -2   9      248.36      234.39      5.57 o
   0  -2   9      136.42      115.18     10.44 o
   1  -2   9       29.97       31.96      2.51 o
   2  -2   9      287.23      295.96      8.82 o
   3  -2   9      766.65      732.23     39.07 o
   4  -2   9      520.36      555.79     17.22 o
   5  -2   9       65.26       76.72      6.20 o
   6  -2   9        0.09        3.30      7.33 o
   7  -2   9        0.06       -5.69      4.41 o
  -8  -1   9       58.11       55.23     13.31 o
  -7  -1   9       82.06       85.16     17.27 o
  -6  -1   9      132.25      131.39      5.54 o
  -5  -1   9      220.29      230.15      5.52 o
  -4  -1   9     1459.70     1435.43     63.98 o
  -3  -1   9      847.24      816.84     19.03 o
  -2  -1   9       97.94       87.72     16.88 o
  -1  -1   9        0.27        3.83      2.67 o
   0  -1   9       50.49       43.03      5.95 o
   1  -1   9      858.97      824.73     31.91 o
   2  -1   9       57.32       60.54     17.57 o
   3  -1   9        0.35        5.33      2.68 o
   4  -1   9        0.02        1.67      3.27 o
   5  -1   9       11.53       24.58      9.35 o
   6  -1   9       69.56       74.96      5.83 o
   7  -1   9       17.10        4.22      4.26 o
  -8   0   9       48.64       65.96     20.51 o
  -7   0   9       55.74       55.90      9.94 o
  -6   0   9        9.73        9.84      2.58 o
  -5   0   9       55.87       46.60      6.01 o
  -4   0   9     2228.18     2196.25    107.25 o
  -3   0   9      756.63      738.13     12.37 o
  -2   0   9       92.91       88.25      4.09 o
  -1   0   9       75.08       82.70      9.02 o
   0   0   9      504.85      552.50     13.66 o
   1   0   9       48.52       29.23      4.58 o
   2   0   9       13.17        7.80     11.23 o
   3   0   9      651.99      642.76     54.83 o
   4   0   9      450.05      374.42     29.07 o
   5   0   9        0.13       12.00      8.95 o
   6   0   9      199.27      201.16      9.75 o
   7   0   9       54.68       93.87     14.47 o
  -7   1   9       36.40       33.43     12.25 o
  -6   1   9       29.02       32.46      3.83 o
  -5   1   9       24.21       14.97      3.63 o
  -4   1   9       28.43       26.41      2.78 o
  -3   1   9       30.60       32.94      5.28 o
  -2   1   9     1817.23     1742.41     33.67 o
  -1   1   9        0.38        6.69      2.29 o
   0   1   9     1059.51     1045.01     22.21 o
   1   1   9        8.16        8.10      3.24 o
   2   1   9        1.48       13.08     10.87 o
   3   1   9      628.01      594.65     13.20 o
   4   1   9      281.52      259.00     15.95 o
   5   1   9      312.26      306.48     45.61 o
   6   1   9      138.34      132.11     19.32 o
   7   1   9      123.14      136.45     10.38 o
  -8   2   9      115.63      126.67      9.01 o
  -7   2   9      209.31      214.81      7.93 o
  -6   2   9      348.96      365.55     11.85 o
  -5   2   9       25.87       86.96     22.86 o
  -4   2   9      224.66      216.44     17.51 o
  -3   2   9      104.09      120.58     22.96 o
  -2   2   9       68.91       82.07      4.29 o
  -1   2   9        0.04        1.58      5.58 o
   0   2   9       74.23       81.39      3.75 o
   1   2   9       35.12       28.94      3.57 o
   2   2   9       15.10       11.00      3.96 o
   3   2   9        0.15        7.28     18.20 o
   4   2   9        1.71        2.19      5.25 o
   5   2   9      285.59      266.80     10.04 o
   6   2   9        5.13        2.64      3.12 o
  -7   3   9      186.72      199.70      8.85 o
  -6   3   9      204.66      210.14     40.13 o
  -5   3   9        9.11       22.32      2.65 o
  -4   3   9      338.26      351.96     37.09 o
  -3   3   9      200.16      257.24     12.35 o
  -2   3   9      598.83      512.85     22.16 o
  -1   3   9      162.17      202.62      9.82 o
   0   3   9        2.17        0.13      1.98 o
   1   3   9     1426.12     1356.82     27.75 o
   2   3   9     2033.67     2120.59     41.10 o
   3   3   9       45.88       51.98     21.14 o
   4   3   9      183.36      185.17     10.70 o
   5   3   9      204.67      231.11     14.80 o
   6   3   9        1.05        9.84      8.52 o
  -7   4   9      131.08      134.95     18.69 o
  -6   4   9       19.85        7.82     16.22 o
  -5   4   9      269.03      252.18     20.02 o
  -4   4   9        1.79       -3.14      2.09 o
  -3   4   9      538.99      496.10     12.06 o
  -2   4   9     1567.71     1519.01    114.38 o
  -1   4   9      952.50      884.75     23.58 o
   0   4   9      283.72      263.73      9.69 o
   1   4   9       44.93       49.38      4.31 o
   2   4   9       14.53        6.51      3.96 o
   3   4   9       21.18       26.62      5.65 o
   4   4   9      111.81      141.16     22.46 o
   5   4   9       97.22       92.59      8.03 o
   6   4   9       77.44       58.66     11.03 o
  -7   5   9        4.22       -7.99      7.99 o
  -6   5   9        4.33       15.05      4.17 o
  -5   5   9      277.53      239.44     11.10 o
  -4   5   9      245.62      291.96     36.40 o
  -3   5   9      132.98      111.73      7.27 o
  -2   5   9     1351.56     1341.87     25.18 o
  -1   5   9      113.90      104.62     14.67 o
   0   5   9      263.32      259.56     36.76 o
   1   5   9      549.88      489.70     14.80 o
   2   5   9        8.65       -1.02      8.22 o
   3   5   9       32.82       85.15     14.73 o
   4   5   9       84.20       97.45      8.14 o
   5   5   9      133.85      108.50     11.13 o
   6   5   9       55.06       44.99     10.70 o
  -7   6   9      109.79      134.96     11.96 o
  -6   6   9      134.67      110.83     13.48 o
  -5   6   9      245.92      259.30     12.29 o
  -4   6   9      122.10      126.53      7.90 o
  -3   6   9        5.48        5.95      3.45 o
  -2   6   9       55.36       66.45      6.13 o
  -1   6   9      363.50      339.77     26.89 o
   0   6   9       63.87       75.66     11.99 o
   1   6   9       22.73       22.64      6.94 o
   2   6   9      114.35      136.20      9.09 o
   3   6   9        6.24       -8.92      5.95 o
   4   6   9        4.16       19.60     13.51 o
   5   6   9       46.98       64.74     17.77 o
  -6   7   9      125.45      139.86      7.75 o
  -5   7   9       38.57       55.91     14.14 o
  -4   7   9      158.07      173.74     10.70 o
  -3   7   9       51.15       28.48      7.23 o
  -2   7   9      360.63      355.28     11.60 o
  -1   7   9       35.38       41.26     10.50 o
   0   7   9      779.40      722.88     54.66 o
   1   7   9        4.94        0.00      6.61 o
   2   7   9       64.00       80.49     11.16 o
   4   7   9      435.68      366.22     64.97 o
   5   7   9       24.63       26.95      9.31 o
  -6   8   9      258.94      255.06     23.65 o
  -5   8   9       95.35      105.17     12.68 o
  -4   8   9       15.55        5.52      5.62 o
  -3   8   9       18.28       36.37      5.62 o
  -2   8   9       27.88       35.95      9.94 o
  -1   8   9      105.48      115.19      9.36 o
   0   8   9      679.39      614.60     20.22 o
   1   8   9      268.20      259.53     45.65 o
   2   8   9        0.54        8.59      7.20 o
   3   8   9       63.56       44.27      7.23 o
   4   8   9      270.05      295.68     24.77 o
  -5   9   9      215.11      177.96     19.22 o
  -4   9   9       83.88       60.64      9.97 o
  -3   9   9       95.55      105.33     15.66 o
  -2   9   9      116.89       93.91      6.55 o
  -1   9   9        0.05        2.76      4.39 o
   0   9   9       55.86       73.82     31.31 o
   1   9   9      199.64      195.16     15.20 o
   2   9   9       43.05       60.25      9.18 o
   3   9   9       82.89      126.70     20.28 o
  -4  10   9        8.78       17.77     11.30 o
  -3  10   9       17.95       31.71      9.25 o
  -2  10   9      408.51      440.95     30.92 o
  -1  10   9        2.56        0.00      5.22 o
   0  10   9      244.45      345.29     33.43 o
   1  10   9       70.61       74.30     29.30 o
   2  10   9      184.22      194.08     15.06 o
  -2  11   9       98.74      104.85     11.02 o
  -1  11   9       22.96       54.04     15.85 o
   0  11   9      227.87      246.60     19.36 o
   1  11   9        0.07      -10.80      7.20 o
  -3 -12  10      102.64      118.18     12.29 o
  -2 -12  10       14.78       41.23      7.60 o
  -1 -12  10        4.60       12.08     15.59 o
   0 -12  10       11.26       10.50     12.49 o
   1 -12  10        6.53        7.20     15.19 o
   2 -12  10        6.43       -3.30      5.35 o
  -4 -11  10      142.27      162.51     13.08 o
  -3 -11  10        3.78       10.52     16.88 o
  -2 -11  10        0.01        6.61      9.91 o
  -1 -11  10       17.82        9.18      7.20 o
   0 -11  10      178.20      158.14     14.10 o
   1 -11  10       18.71       21.14     12.55 o
   2 -11  10       43.82       25.54     20.25 o
   3 -11  10        0.31       13.87      5.95 o
  -4 -10  10      192.43      194.29      9.42 o
  -3 -10  10      289.72      337.13     25.60 o
  -2 -10  10       19.18        8.65     11.49 o
  -1 -10  10       14.77        8.52      5.28 o
   0 -10  10      253.77      246.38     20.48 o
   1 -10  10      225.48      209.63     16.00 o
   2 -10  10       10.31        6.97      4.26 o
   3 -10  10       85.60       84.01     26.99 o
   4 -10  10       11.73       21.14      8.52 o
  -6  -9  10       77.16       99.75      8.32 o
  -5  -9  10        8.48        9.16      8.85 o
  -4  -9  10       12.44       12.39      3.29 o
  -3  -9  10        0.70       -1.05      7.56 o
  -2  -9  10       12.48       23.93      6.24 o
  -1  -9  10      122.03      126.54     16.22 o
   0  -9  10       31.64       38.49      5.02 o
   1  -9  10        3.59       13.93     17.77 o
   2  -9  10      107.47       96.69      8.23 o
   3  -9  10       26.28       50.67      8.39 o
   4  -9  10        4.19        5.96     19.49 o
   5  -9  10       47.96       17.77      6.47 o
  -6  -8  10      174.01      201.48     15.43 o
  -5  -8  10       33.74       28.03      6.94 o
  -4  -8  10      344.59      340.09     53.71 o
  -3  -8  10       30.69        2.61      3.74 o
  -2  -8  10      217.02      193.16     16.15 o
  -1  -8  10       16.68       10.47      4.89 o
   0  -8  10      119.39      121.38      8.75 o
   1  -8  10        7.96       10.99     17.51 o
   2  -8  10       11.92       19.50     24.08 o
   3  -8  10       23.91       17.07      6.20 o
   4  -8  10      119.59      158.05     53.21 o
   5  -8  10       41.84       66.79     15.13 o
  -7  -7  10        8.16       -9.18      7.20 o
  -6  -7  10       25.68       19.96      6.54 o
  -5  -7  10       53.89       81.19      9.68 o
  -4  -7  10      188.18      201.45     19.72 o
  -3  -7  10       69.70       46.89     18.23 o
  -2  -7  10      186.10      220.47     12.58 o
  -1  -7  10       80.75       53.83      9.64 o
   0  -7  10       58.25       58.89      6.24 o
   1  -7  10      290.70      279.40     12.91 o
   2  -7  10       18.87       23.92      7.20 o
   3  -7  10      297.08      302.31     40.79 o
   4  -7  10       55.84       47.43     10.64 o
   5  -7  10        1.50        5.22      4.55 o
  -7  -6  10       80.58      110.52     14.07 o
  -6  -6  10        0.03       12.48      4.87 o
  -5  -6  10       45.85       38.31     25.80 o
  -4  -6  10       65.30       56.47     11.20 o
  -3  -6  10       21.96       28.88      4.18 o
  -2  -6  10       14.11       11.48      3.17 o
  -1  -6  10        2.48       -4.53      3.02 o
   0  -6  10      749.07      781.26     18.29 o
   1  -6  10       29.61       26.38      9.25 o
   2  -6  10      900.30      871.53     28.21 o
   3  -6  10      391.24      435.27     17.31 o
   4  -6  10      245.33      264.91     50.47 o
   5  -6  10       19.35       -8.82      5.88 o
   6  -6  10      130.75      176.79     24.21 o
  -7  -5  10        5.78       17.11     11.30 o
  -6  -5  10      400.65      395.42     31.61 o
  -5  -5  10       20.62        9.83      4.28 o
  -4  -5  10      167.04      164.96     22.20 o
  -3  -5  10      190.50      206.90     29.89 o
  -2  -5  10       31.87       35.83      4.65 o
  -1  -5  10     1040.88     1056.08     86.01 o
   0  -5  10      533.48      530.57     38.55 o
   1  -5  10      279.50      289.35     18.79 o
   2  -5  10      117.06      148.94      6.79 o
   3  -5  10       35.97       20.23      6.97 o
   4  -5  10      205.53      237.81     15.06 o
   5  -5  10      110.70      142.77     20.51 o
   6  -5  10        0.29        1.74     20.15 o
  -7  -4  10       43.14       33.16      7.99 o
  -6  -4  10       36.49       87.99     18.30 o
  -5  -4  10        3.57       -1.38      6.90 o
  -4  -4  10     1244.00     1242.58     23.94 o
  -3  -4  10      142.06      103.50     12.25 o
  -2  -4  10      405.65      424.49     19.12 o
  -1  -4  10       62.71       72.60      7.80 o
   0  -4  10       22.17        4.10      3.18 o
   1  -4  10      669.50      677.24     20.71 o
   2  -4  10       15.46       12.48      1.72 o
   3  -4  10      446.16      459.58     18.76 o
   4  -4  10       15.84       21.90      5.95 o
   5  -4  10        2.90       -3.30      3.96 o
   6  -4  10        1.06        0.93     25.80 o
  -8  -3  10      203.63      193.79     21.07 o
  -7  -3  10      178.20      164.49     13.87 o
  -6  -3  10      135.35      141.88      9.55 o
  -5  -3  10      101.29       98.31      6.53 o
  -4  -3  10      162.46      162.05      6.90 o
  -3  -3  10      105.21       83.92      5.47 o
  -2  -3  10       15.76        4.51      3.63 o
  -1  -3  10      444.01      428.49     39.67 o
   0  -3  10       26.45       18.14      6.01 o
   1  -3  10       30.86       24.09      1.85 o
   2  -3  10      850.06      880.24     19.82 o
   3  -3  10       10.57       11.88      3.10 o
   4  -3  10        7.55        5.42     16.09 o
   5  -3  10       26.22       34.22      5.67 o
   6  -3  10        1.34       -4.52      7.20 o
  -8  -2  10      242.58      236.23     22.13 o
  -7  -2  10       22.40       53.39     21.37 o
  -6  -2  10      354.45      385.59     12.09 o
  -5  -2  10        0.04        2.64      2.64 o
  -4  -2  10       21.86       25.55      8.55 o
  -3  -2  10        0.22        6.10      3.34 o
  -2  -2  10      369.68      384.94      8.69 o
  -1  -2  10      140.75      137.98      6.84 o
   0  -2  10      237.48      287.15     56.25 o
   1  -2  10       16.45       15.04      5.91 o
   2  -2  10       90.57       89.51      4.40 o
   3  -2  10        0.11       -1.77      1.18 o
   4  -2  10      160.20      174.99      9.28 o
   5  -2  10       19.08       26.26     16.78 o
   6  -2  10        9.14       12.08      7.96 o
  -8  -1  10        9.06        7.27      4.56 o
  -7  -1  10       59.44      104.21      8.44 o
  -6  -1  10       46.07       42.50     18.13 o
  -5  -1  10       34.62       31.97      8.26 o
  -4  -1  10      668.92      625.18     14.24 o
  -3  -1  10     1063.78     1055.34     30.29 o
  -2  -1  10      698.54      694.13     14.83 o
  -1  -1  10     1428.78     1430.48     28.77 o
   0  -1  10        3.64       -2.92      1.95 o
   1  -1  10      164.16      167.93     10.11 o
   2  -1  10      249.65      268.35      8.08 o
   3  -1  10      119.46      127.36     16.28 o
   4  -1  10      239.59      214.20     10.44 o
   5  -1  10        1.85        2.67      3.52 o
   6  -1  10       32.08       55.50     14.20 o
  -8   0  10      215.26      217.03     22.82 o
  -7   0  10      193.82      168.67     10.90 o
  -6   0  10      125.13      125.38     26.82 o
  -5   0  10      640.70      657.16     13.90 o
  -4   0  10      763.82      713.98     21.40 o
  -3   0  10     1304.79     1325.33     42.48 o
  -2   0  10       21.17       20.30      6.87 o
  -1   0  10      177.32      203.31      7.73 o
   0   0  10       16.82       20.06      3.04 o
   1   0  10       80.61       86.34      9.71 o
   2   0  10      750.48      734.04     16.05 o
   3   0  10        1.25        3.24      7.93 o
   4   0  10       97.97       94.95      8.79 o
   5   0  10        3.66        4.94      2.99 o
   6   0  10        3.39       -3.83     10.21 o
  -8   1  10       78.65       60.50      8.70 o
  -7   1  10       74.44      100.30     17.80 o
  -6   1  10      634.68      736.18     21.87 o
  -5   1  10      441.64      456.77     32.47 o
  -4   1  10      936.67      894.74     38.81 o
  -3   1  10        5.07        7.59      1.95 o
  -2   1  10      628.38      604.90     38.28 o
  -1   1  10      818.21      746.03     28.77 o
   0   1  10       43.68       46.82      8.85 o
   1   1  10      168.29      197.09     16.68 o
   2   1  10       91.23       94.18     19.98 o
   3   1  10      148.27      138.32     11.43 o
   4   1  10     1430.90     1451.35     67.02 o
   5   1  10      337.36      325.23     15.85 o
   6   1  10       12.55       42.75      7.65 o
  -7   2  10       10.94       17.98     27.81 o
  -6   2  10       18.22       44.02     17.21 o
  -5   2  10       83.79       68.77      6.37 o
  -4   2  10      796.02      837.02     59.42 o
  -3   2  10       91.13      110.60      4.64 o
  -2   2  10       37.34       30.78      7.63 o
  -1   2  10      468.70      487.58     25.50 o
   0   2  10        0.30       -3.06      3.60 o
   1   2  10     1182.32     1192.09     53.34 o
   2   2  10      177.72      187.34     28.47 o
   3   2  10       63.53       61.31      5.48 o
   4   2  10      245.39      268.41     22.63 o
   5   2  10       12.97       20.77     15.82 o
   6   2  10        2.98       -4.69      5.35 o
  -7   3  10        6.59        5.26      3.93 o
  -6   3  10        4.31       -3.86      2.58 o
  -5   3  10        1.30        5.18     12.22 o
  -4   3  10       96.83       94.75      5.44 o
  -3   3  10      146.83      156.96     13.91 o
  -2   3  10      562.30      550.68     21.72 o
  -1   3  10        0.02        4.94      5.25 o
   0   3  10      441.14      430.76     15.17 o
   1   3  10       13.50       12.06     13.81 o
   2   3  10      635.12      621.98     75.54 o
   3   3  10       11.20       29.13      5.81 o
   4   3  10        2.21       14.91      7.56 o
   5   3  10       26.76       15.66      3.27 o
   6   3  10      136.53      102.52     10.44 o
  -7   4  10      355.70      379.96     30.59 o
  -6   4  10       49.89       58.82     21.01 o
  -5   4  10        0.48        0.86      3.27 o
  -4   4  10       35.66       47.58     12.22 o
  -3   4  10       23.05       35.39     32.17 o
  -2   4  10     1195.43     1201.49     32.77 o
  -1   4  10      633.65      696.49     61.40 o
   0   4  10     1571.06     1469.38     37.83 o
   1   4  10       51.14       53.25      8.29 o
   2   4  10      243.30      282.89     18.36 o
   3   4  10        8.57       17.77      5.88 o
   4   4  10      219.30      238.87     16.40 o
   5   4  10       22.64        5.95      4.62 o
  -7   5  10      107.85      127.70     29.56 o
  -6   5  10      272.67      285.68     11.99 o
  -5   5  10       12.32       20.34      3.94 o
  -4   5  10      795.34      787.36     38.88 o
  -3   5  10      844.31      805.64     23.47 o
  -2   5  10      313.04      279.58     19.26 o
  -1   5  10      214.73      163.25     12.27 o
   0   5  10      147.52      150.23     18.03 o
   1   5  10       36.13       34.47      6.22 o
   2   5  10      100.27       91.37      7.24 o
   3   5  10       56.14       74.83     21.80 o
   5   5  10      127.12      137.50     32.57 o
  -6   6  10        6.70        8.54     13.58 o
  -5   6  10       57.28       53.84      5.61 o
  -4   6  10       24.08       32.05      9.91 o
  -3   6  10      252.91      200.84     16.05 o
  -2   6  10      175.51      184.41      9.01 o
  -1   6  10      249.35      276.16     16.05 o
   0   6  10       67.82       69.67     22.59 o
   1   6  10      435.41      464.43     47.20 o
   3   6  10       19.13       26.96      6.98 o
   4   6  10        0.06       26.72     57.70 o
   5   6  10       43.35       31.11      7.20 o
  -6   7  10       49.65       62.05     23.45 o
  -5   7  10       27.14       42.30      5.88 o
  -4   7  10      225.35      219.23     24.54 o
  -3   7  10        0.61       -3.48      2.36 o
  -2   7  10      529.39      580.92     26.46 o
  -1   7  10      162.65      200.82     20.74 o
   1   7  10       69.92       91.24      9.43 o
   2   7  10       71.30       63.57      8.22 o
   3   7  10       23.64       23.85     11.82 o
   4   7  10       37.96       -8.59      5.88 o
  -5   8  10        3.58        1.74      2.94 o
  -4   8  10       77.51       79.81      9.02 o
  -3   8  10      163.55      155.02      8.73 o
  -2   8  10        5.15       -3.79      3.55 o
  -1   8  10      165.31      191.46     22.99 o
   0   8  10        2.37       10.50     12.49 o
   1   8  10      359.22      419.55     17.91 o
   2   8  10        7.62       16.51     11.16 o
   3   8  10        0.18        1.32      9.31 o
  -4   9  10      152.43      174.39     11.08 o
  -3   9  10       98.19      129.16     45.94 o
  -2   9  10        0.32        5.25      9.22 o
  -1   9  10       59.71       86.77      8.79 o
   0   9  10        5.84       -1.65     15.16 o
   1   9  10      242.72      242.93     47.93 o
   2   9  10      329.49      377.16     70.19 o
  -3  10  10      205.69      214.16     31.87 o
  -2  10  10        7.56        2.64      5.22 o
  -1  10  10      350.84      422.95     20.80 o
   0  10  10        0.17        1.73     14.57 o
   1  10  10        1.76        2.64      7.93 o
  -2 -12  11      149.23      121.81     22.20 o
  -1 -12  11       80.67       60.64     15.99 o
   1 -12  11       15.83       12.49      5.52 o
  -3 -11  11       31.44       36.62      6.34 o
  -2 -11  11       51.94       66.79      9.25 o
  -1 -11  11       77.86      118.57     13.04 o
   0 -11  11       28.07       39.59      5.62 o
   1 -11  11        6.52       12.47     18.23 o
   2 -11  11      135.96      118.63     24.05 o
  -4 -10  11       66.99       56.29      6.63 o
  -3 -10  11      297.62      306.51     16.32 o
  -2 -10  11      115.25      183.13     38.68 o
  -1 -10  11      164.39      149.66     25.14 o
   0 -10  11       19.25        7.12     11.56 o
   1 -10  11       10.31       13.08     16.22 o
   2 -10  11        4.24        5.22      5.88 o
   3 -10  11        0.84      -11.82     11.92 o
  -5  -9  11       11.86        0.66      4.69 o
  -4  -9  11        6.54        0.66      7.20 o
  -3  -9  11      137.38      145.12      8.39 o
  -2  -9  11      394.48      360.02     26.26 o
  -1  -9  11      130.36      138.17      8.37 o
   0  -9  11        0.10        5.57      3.01 o
   1  -9  11       51.84       50.54     12.15 o
   2  -9  11       23.61       17.88      7.23 o
   3  -9  11        0.06       -0.60      9.58 o
   4  -9  11       38.91       24.38      7.33 o
  -6  -8  11      239.97      219.42     30.16 o
  -5  -8  11       38.07       47.83      6.57 o
  -4  -8  11       54.72       56.16     20.87 o
  -3  -8  11       42.11       67.40      7.29 o
  -2  -8  11       10.29        2.68      3.60 o
  -1  -8  11       91.62      141.37     21.07 o
   0  -8  11      569.73      604.71     31.81 o
   1  -8  11      152.50      133.47      7.54 o
   2  -8  11       69.17       63.32     14.70 o
   3  -8  11      199.10      164.10     26.62 o
   4  -8  11        5.64       21.62      6.65 o
  -6  -7  11      145.25      191.39     18.08 o
  -5  -7  11      147.91      142.89     40.13 o
  -4  -7  11      153.34      166.72     10.33 o
  -3  -7  11      134.67      169.82     24.67 o
  -2  -7  11        5.69        8.32      9.58 o
  -1  -7  11      137.90       90.44      9.78 o
   0  -7  11      121.57      149.31     36.37 o
   1  -7  11        3.30       19.98      5.17 o
   2  -7  11      548.93      546.89     29.13 o
   3  -7  11      241.03      184.32     29.40 o
   4  -7  11       40.73       72.62      8.35 o
   5  -7  11        5.46       -5.84      4.57 o
  -6  -6  11       41.27       21.87      6.74 o
  -5  -6  11       10.21        5.69      5.58 o
  -4  -6  11       29.73        7.99      4.62 o
  -3  -6  11      275.19      277.03      9.03 o
  -2  -6  11      338.86      313.87     16.71 o
  -1  -6  11      775.66      751.70     62.00 o
   0  -6  11        7.82        3.56      4.29 o
   1  -6  11      379.94      347.23     45.75 o
   2  -6  11      186.54      167.54     15.66 o
   3  -6  11        1.49       47.43      9.44 o
   4  -6  11      551.46      569.79     33.23 o
   5  -6  11       66.97       84.94     34.81 o
  -7  -5  11       52.15       78.61     15.92 o
  -6  -5  11      177.97      199.89     24.57 o
  -5  -5  11        2.32        1.98      3.37 o
  -4  -5  11       36.16       37.87      6.01 o
  -3  -5  11       59.13       88.33     25.90 o
  -2  -5  11      220.56      180.82     27.02 o
  -1  -5  11        1.40        0.57      3.60 o
   0  -5  11      595.32      609.75     19.72 o
   1  -5  11       67.79       63.98      5.18 o
   2  -5  11       10.03       -3.90      3.96 o
   3  -5  11      820.83      776.21     66.72 o
   4  -5  11       67.07       55.39     17.60 o
   5  -5  11       29.53       25.42      6.11 o
  -7  -4  11        2.80       -6.05     14.57 o
  -6  -4  11      576.17      581.25     20.25 o
  -5  -4  11      207.06      254.75     10.42 o
  -4  -4  11       23.46       31.57      9.31 o
  -3  -4  11      310.57      277.94      9.48 o
  -2  -4  11      143.09      138.59     10.31 o
  -1  -4  11      637.25      632.03     22.00 o
   0  -4  11        2.55        1.32      9.58 o
   1  -4  11      539.34      563.60     53.57 o
   2  -4  11        6.93       13.37      9.48 o
   3  -4  11       12.20       24.30      8.89 o
   4  -4  11       14.91       18.80     16.22 o
   5  -4  11      298.17      258.07     17.40 o
   6  -4  11      130.76      153.48     46.54 o
  -7  -3  11       10.34       10.10     17.47 o
  -6  -3  11      226.90      230.70     36.27 o
  -5  -3  11      100.22       86.68      6.16 o
  -4  -3  11        0.73        1.87     10.93 o
  -3  -3  11     1137.45     1131.30     21.41 o
  -2  -3  11      431.33      433.35     22.33 o
  -1  -3  11      193.29      199.01     14.43 o
   0  -3  11      910.58      933.85     48.42 o
   1  -3  11      206.32      181.81     35.21 o
   2  -3  11      288.16      265.98      8.84 o
   3  -3  11       69.56       79.67      8.36 o
   4  -3  11       86.23       97.42     20.97 o
   5  -3  11       40.50       20.95      4.80 o
   6  -3  11        0.04        5.27     12.22 o
  -7  -2  11      100.32       48.16      9.97 o
  -6  -2  11       30.37       47.83      6.11 o
  -5  -2  11       10.15        5.45      3.67 o
  -4  -2  11      293.00      296.72     32.86 o
  -3  -2  11      294.10      282.03     17.11 o
  -2  -2  11       38.23       36.04      3.05 o
  -1  -2  11        5.47        6.09      3.60 o
   0  -2  11      720.59      707.13     22.56 o
   1  -2  11       94.28       91.19     21.87 o
   2  -2  11      185.08      169.38     10.97 o
   3  -2  11       77.84      103.45     19.49 o
   4  -2  11      104.08      120.55      8.36 o
   5  -2  11      178.50      194.08     13.61 o
   6  -2  11       12.94       23.12      8.65 o
  -7  -1  11        1.64       12.55      7.99 o
  -6  -1  11        5.49       -0.22     10.54 o
  -5  -1  11       97.54       75.19     14.00 o
  -4  -1  11      417.90      372.73     16.48 o
  -3  -1  11      920.86      916.30     22.69 o
  -2  -1  11       61.05       57.35      5.28 o
  -1  -1  11       32.66       29.91      9.35 o
   0  -1  11       15.64       15.31      6.01 o
   1  -1  11       67.57       83.99      8.52 o
   2  -1  11       74.83       62.05      6.51 o
   3  -1  11      104.23      118.78      8.98 o
   4  -1  11        7.24        8.45     11.82 o
   5  -1  11      124.92      136.48     21.40 o
   6  -1  11        0.11       -5.23      4.66 o
  -7   0  11        1.34       -1.26      4.89 o
  -6   0  11        8.37        2.74      9.84 o
  -5   0  11       21.58       29.66      5.35 o
  -4   0  11      414.41      400.82     26.36 o
  -3   0  11      391.70      388.67     14.04 o
  -2   0  11        8.79        7.46      2.36 o
  -1   0  11        5.02       13.84      3.99 o
   0   0  11      408.48      362.53     10.31 o
   1   0  11        5.81        8.81      7.30 o
   2   0  11      504.57      488.07     67.61 o
   3   0  11      321.79      350.28     13.48 o
   4   0  11      269.86      281.87     34.35 o
   5   0  11       34.45       36.66      7.83 o
   6   0  11      267.97      283.09     18.53 o
  -7   1  11      113.44      109.76     18.30 o
  -6   1  11        0.09       -1.98      5.28 o
  -5   1  11       96.88      111.53      8.42 o
  -4   1  11        0.14        5.36     13.81 o
  -3   1  11      521.89      471.93     11.17 o
  -2   1  11      353.62      313.24     11.86 o
  -1   1  11       49.39       38.79      4.14 o
   0   1  11      353.66      304.72     10.09 o
   1   1  11       69.95       85.43      5.25 o
   2   1  11      668.24      644.06     18.96 o
   3   1  11     1077.73     1153.91    125.08 o
   4   1  11       60.51       59.94     17.90 o
   5   1  11      151.92      116.30     18.79 o
   6   1  11      150.24      129.84      9.55 o
  -7   2  11       31.67       15.23     13.97 o
  -6   2  11      779.15      810.09     20.93 o
  -5   2  11      120.28      143.96     13.15 o
  -4   2  11      245.25      236.13     15.09 o
  -3   2  11      150.23      156.75      6.03 o
  -2   2  11      224.74      231.79     18.89 o
  -1   2  11      356.88      343.21     31.54 o
   0   2  11      382.29      359.60     31.48 o
   1   2  11      125.38      116.36     26.85 o
   2   2  11      145.70      122.38     23.09 o
   3   2  11       48.89       39.45      5.75 o
   5   2  11      127.30      132.41     14.76 o
  -7   3  11       70.08       68.54     12.12 o
  -6   3  11      106.13      140.71     14.65 o
  -5   3  11      128.80      123.66      8.39 o
  -4   3  11      140.49      130.43     16.38 o
  -3   3  11      722.04      742.58     19.14 o
  -2   3  11      178.48      159.84     27.84 o
  -1   3  11      267.38      290.94     13.26 o
   0   3  11      251.53      275.37     13.87 o
   1   3  11        5.95        3.00      7.27 o
   2   3  11      342.37      357.48     30.98 o
   3   3  11        2.71       -1.32      6.67 o
   5   3  11       21.72       19.09      7.86 o
  -7   4  11        0.07       -7.71      7.89 o
  -6   4  11       12.84       23.12      5.22 o
  -5   4  11       17.34       17.64      5.19 o
  -4   4  11        0.17        4.83      5.62 o
  -3   4  11      137.47      153.96     33.72 o
  -2   4  11      483.45      376.59     17.54 o
  -1   4  11      239.83      270.24     30.98 o
   0   4  11      196.30      148.44     11.89 o
   1   4  11      166.02      163.56     10.44 o
   2   4  11        7.10        5.22     13.87 o
   3   4  11       39.05       41.28      6.66 o
   4   4  11      158.57      135.48     13.07 o
   5   4  11       48.77       56.52      9.93 o
  -6   5  11      141.16      161.00      8.98 o
  -5   5  11       49.92       61.70      5.80 o
  -4   5  11      201.05      161.35      8.47 o
  -3   5  11      220.80      227.95     18.43 o
  -2   5  11      216.85      193.50     11.36 o
  -1   5  11      422.19      435.11     15.98 o
   0   5  11      321.87      329.83     15.20 o
   2   5  11       85.80       53.45     14.50 o
   3   5  11      171.88      144.20      9.62 o
   4   5  11       11.99        9.57      8.53 o
  -6   6  11        0.10        0.90      6.64 o
  -5   6  11       31.56       42.16      5.81 o
  -4   6  11       77.39       90.60      6.43 o
  -3   6  11      348.94      339.11     13.03 o
  -2   6  11        7.60       -3.55      5.58 o
  -1   6  11       37.38       39.05      6.50 o
   0   6  11      395.00      371.18     29.69 o
   1   6  11      181.53      177.95     11.02 o
   2   6  11      337.42      380.92     17.76 o
   3   6  11       50.26       96.64     44.59 o
   4   6  11        0.10       38.98     13.81 o
  -5   7  11       13.85       14.87     30.32 o
  -4   7  11       68.99       76.72     23.25 o
  -3   7  11       22.92       11.03     11.26 o
  -2   7  11       22.95       34.01      5.03 o
  -1   7  11      624.54      640.61     23.45 o
   0   7  11       50.28       41.27      6.60 o
   1   7  11      193.23      242.35     16.94 o
   2   7  11      187.51      167.79     21.34 o
   3   7  11      383.10      495.21     29.07 o
  -4   8  11       27.87       30.65      8.98 o
  -3   8  11        0.52        2.31      3.27 o
  -2   8  11        7.03       12.38      9.61 o
  -1   8  11      232.28      235.31     16.71 o
   0   8  11       40.41       64.39     10.40 o
   1   8  11      247.24      262.44     17.89 o
   2   8  11        6.51       22.13     31.08 o
  -3   9  11        5.23       -1.64      5.91 o
  -2   9  11       52.22      122.74     15.92 o
  -1   9  11      120.73      122.66     10.66 o
   0   9  11        0.04       15.64      7.20 o
   1   9  11        1.41       -4.84     23.48 o
  -2 -11  12      309.26      348.04     22.49 o
  -1 -11  12       87.65      118.95     11.03 o
   0 -11  12      186.13      249.08     18.07 o
   1 -11  12        5.60        6.68      7.63 o
  -4 -10  12        0.24       -0.06      2.58 o
  -2 -10  12        2.66       -0.66      4.29 o
  -1 -10  12      201.51      175.61     27.78 o
   0 -10  12      173.27      241.28     25.04 o
   1 -10  12      109.84      108.78     10.37 o
   2 -10  12       62.03       78.76     10.78 o
  -4  -9  12       38.64       59.45      7.13 o
  -3  -9  12       50.94       38.39      5.48 o
  -2  -9  12       22.18       46.31      4.96 o
  -1  -9  12       14.82        9.84      5.35 o
   0  -9  12       16.16       33.45     19.09 o
   1  -9  12       37.27       68.77     26.06 o
   2  -9  12        2.68       -3.30      3.96 o
   3  -9  12        1.80        5.50      3.86 o
  -5  -8  12        5.81       12.55      5.28 o
  -4  -8  12        6.03        1.57      4.00 o
  -3  -8  12        4.95       14.01      9.58 o
  -2  -8  12      208.97      205.30     29.89 o
  -1  -8  12       31.15       46.96      6.57 o
   0  -8  12       25.81       38.49      8.34 o
   1  -8  12       19.75       28.87     27.65 o
   2  -8  12        2.00       -6.61      9.91 o
   3  -8  12      175.18      162.22     14.14 o
   4  -8  12      115.90      122.39     30.06 o
  -6  -7  12       29.44       24.06     25.37 o
  -5  -7  12      649.83      685.80     23.12 o
  -4  -7  12        9.77       20.65     14.93 o
  -3  -7  12       14.88        6.61      3.30 o
  -2  -7  12        8.46        4.70      3.11 o
  -1  -7  12        2.18       16.51      9.84 o
   1  -7  12      407.37      467.59     36.60 o
   2  -7  12        2.72        6.61      4.62 o
   3  -7  12       47.53       34.95     14.00 o
   4  -7  12      239.79      290.40     19.29 o
  -6  -6  12       32.20       48.71      5.71 o
  -5  -6  12       21.52       30.09      6.43 o
  -4  -6  12       19.16       35.59      6.60 o
  -3  -6  12       51.12       48.79      5.65 o
  -2  -6  12       70.33       90.22     15.36 o
  -1  -6  12        0.46       -8.28      6.07 o
   0  -6  12        9.63       35.81      7.16 o
   1  -6  12      166.21      150.28     12.82 o
   2  -6  12       36.47       37.48     23.85 o
   4  -6  12       34.25       38.32     17.51 o
   5  -6  12        9.21        9.31      5.64 o
  -6  -5  12        8.56        5.51      4.24 o
  -5  -5  12      447.03      429.12     15.99 o
  -4  -5  12       28.83       21.14      4.76 o
  -3  -5  12      288.02      293.68     10.07 o
  -2  -5  12       10.72        5.61     11.53 o
  -1  -5  12       52.15       37.46     12.15 o
   0  -5  12      336.44      407.43     21.93 o
   1  -5  12        4.01        6.32      9.55 o
   2  -5  12      230.51      242.87     13.84 o
   3  -5  12       58.06       52.75      6.28 o
   4  -5  12        9.95        1.23      3.75 o
   5  -5  12       78.18      104.75     11.76 o
  -7  -4  12        0.18       -8.82      5.88 o
  -6  -4  12       19.89       20.48      8.29 o
  -5  -4  12      490.74      462.81     17.70 o
  -4  -4  12        9.44       15.84      4.62 o
  -3  -4  12       93.60       80.37     11.82 o
  -2  -4  12        5.18       10.72      3.45 o
  -1  -4  12      177.81      213.54     31.81 o
   0  -4  12        4.46        5.89      4.95 o
   1  -4  12      474.56      463.53     33.29 o
   2  -4  12      295.08      315.03     13.50 o
   3  -4  12        0.81        3.90      4.56 o
   4  -4  12       62.13       30.26      7.33 o
   5  -4  12        0.27       -5.95      9.91 o
  -7  -3  12        2.08        4.62      6.94 o
  -6  -3  12       20.27       34.79     10.93 o
  -5  -3  12      165.15      220.06     26.13 o
  -4  -3  12        6.01        6.49      3.00 o
  -3  -3  12      387.40      428.33     13.82 o
  -2  -3  12       41.72       49.98      5.14 o
  -1  -3  12        0.17       -3.18      3.14 o
   0  -3  12      143.64      142.05     21.17 o
   1  -3  12       79.76       97.80     11.73 o
   2  -3  12        0.89       -3.28      6.90 o
   3  -3  12       68.47       63.16      8.39 o
   4  -3  12        0.40        0.72     16.85 o
   5  -3  12       17.99       31.66     39.44 o
  -7  -2  12        6.28        0.00      6.61 o
  -6  -2  12      162.64      177.96      8.92 o
  -5  -2  12      136.06      138.95     10.25 o
  -4  -2  12      334.95      330.12     11.97 o
  -3  -2  12        4.51        6.77      3.34 o
  -2  -2  12     1277.89     1247.00    108.44 o
  -1  -2  12        6.69        9.00      1.95 o
   0  -2  12       54.10       68.70     26.39 o
   1  -2  12       30.77       34.56      9.91 o
   2  -2  12      138.06      128.50      7.01 o
   3  -2  12      487.59      524.45     20.02 o
   4  -2  12       56.40       62.23      8.52 o
   5  -2  12       17.24       27.43      7.25 o
  -6  -1  12      204.28      174.53     12.22 o
  -5  -1  12      239.33      260.54      9.97 o
  -4  -1  12        7.80       23.65     28.77 o
  -3  -1  12       10.28       14.86     17.54 o
  -2  -1  12       41.36       41.78     14.14 o
  -1  -1  12        4.36        1.89      7.89 o
   0  -1  12      543.52      568.90     19.06 o
   1  -1  12      503.10      576.12     32.70 o
   2  -1  12      118.48      147.67     14.90 o
   3  -1  12       67.81       57.01      6.16 o
   4  -1  12       38.69       36.45     13.34 o
   5  -1  12      108.81       79.04      8.62 o
  -7   0  12       79.47       83.24     13.15 o
  -6   0  12      101.33       81.39      7.86 o
  -5   0  12       92.64       90.90     10.77 o
  -4   0  12      506.59      500.41     31.38 o
  -3   0  12      276.07      325.35     14.43 o
  -2   0  12        2.37        5.04      3.60 o
  -1   0  12      341.43      369.69     49.05 o
   0   0  12      103.25      125.09      7.12 o
   1   0  12      220.65      255.79      9.81 o
   2   0  12       38.89       35.63      5.56 o
   3   0  12      227.50      241.54     31.84 o
   4   0  12       29.48       74.95     11.17 o
   5   0  12       43.88       79.07     18.30 o
  -7   1  12        2.44       25.27     13.28 o
  -6   1  12       53.78       59.97     21.44 o
  -5   1  12        6.82       22.06      7.93 o
  -4   1  12       24.48       22.39      3.44 o
  -3   1  12       13.75       17.45      7.60 o
  -2   1  12      209.93      233.08     10.31 o
  -1   1  12        1.70        8.62      7.53 o
   0   1  12       44.92       49.26      7.20 o
   1   1  12      103.64       83.08     10.50 o
   2   1  12      410.08      405.29     15.09 o
   3   1  12       39.60       76.17     26.66 o
   4   1  12       79.34       75.08     28.77 o
   5   1  12       22.72       25.10      5.95 o
  -7   2  12       40.72       31.71      5.22 o
  -6   2  12       19.10       19.83     11.96 o
  -5   2  12      447.12      392.66     26.49 o
  -4   2  12      186.16      158.55      7.16 o
  -3   2  12       48.88       41.08      5.10 o
  -2   2  12        0.32        0.39      3.82 o
  -1   2  12        6.91        4.91     10.24 o
   0   2  12      124.49      129.27     21.14 o
   1   2  12      828.57      763.42     22.09 o
   2   2  12        1.01       -1.63      6.24 o
   3   2  12       59.42       38.38      8.59 o
   4   2  12       18.38       16.51      9.84 o
   5   2  12       68.02       84.76     17.47 o
  -6   3  12       64.37       28.98     35.74 o
  -5   3  12      128.19       97.99     20.84 o
  -4   3  12        6.97        0.00      6.61 o
  -3   3  12      453.08      401.64     42.51 o
  -1   3  12      475.25      396.72     40.16 o
   0   3  12       85.01      120.65     15.49 o
   1   3  12      301.51      285.70     61.14 o
   2   3  12       75.86       61.57     23.02 o
   3   3  12      287.85      324.62     15.92 o
   4   3  12       55.00       29.16     10.60 o
  -6   4  12       10.58        7.80     12.22 o
  -5   4  12        6.24       11.89      4.62 o
  -4   4  12       17.78       28.97     16.55 o
  -3   4  12      165.99      165.65     15.23 o
  -2   4  12      783.71      819.80     30.92 o
  -1   4  12       98.35       76.73     17.87 o
   0   4  12        5.10        3.90      5.28 o
   1   4  12        0.11       -6.34      4.23 o
   2   4  12      364.18      370.67     16.29 o
   3   4  12      117.60      144.57     17.04 o
   4   4  12        5.34       -7.30      4.87 o
  -6   5  12       92.00       93.10     19.59 o
  -5   5  12       18.97       26.95      5.35 o
  -4   5  12       31.48       30.27      5.15 o
  -3   5  12       11.31        7.92      5.62 o
  -2   5  12       27.20       13.39     40.63 o
  -1   5  12        6.98       -2.54     16.18 o
   0   5  12      157.10      159.23     25.33 o
   1   5  12      198.90      235.63     12.55 o
   2   5  12       16.07        3.90     13.15 o
   3   5  12       32.53       14.14      6.49 o
  -5   6  12      345.39      310.14     16.17 o
  -4   6  12        7.50       17.66      5.98 o
  -3   6  12      152.68      138.35     29.46 o
  -2   6  12       26.29        2.94      3.53 o
  -1   6  12       36.12       43.60     11.23 o
   0   6  12      239.11      268.08     72.86 o
   1   6  12      419.70      439.01     19.51 o
   2   6  12       96.10       83.89     11.44 o
   3   6  12        0.04       11.89     12.55 o
  -4   7  12        6.57        3.65      4.27 o
  -3   7  12      257.10      266.23     13.26 o
  -2   7  12      212.18      226.19     26.59 o
  -1   7  12       26.29       20.48      7.93 o
   0   7  12       13.49       42.28     10.04 o
   1   7  12      113.89       78.61     14.60 o
   2   7  12       94.19      110.43     28.83 o
  -3   8  12       43.34       72.85      9.06 o
  -2   8  12      156.55      163.97     12.07 o
  -1   8  12      179.85      157.37     19.95 o
   0   8  12      352.91      406.45     19.67 o
   1   8  12      248.48      242.67     55.49 o
  -2 -10  13      236.79      233.41     17.31 o
  -1 -10  13      102.11      104.11     10.50 o
   0 -10  13       68.88       86.13     11.63 o
   1 -10  13      254.53      240.19     17.51 o
  -4  -9  13      152.19      152.86     19.69 o
  -3  -9  13       50.93       62.23      9.31 o
  -2  -9  13      212.24      230.83     22.99 o
  -1  -9  13       30.20       16.92     13.54 o
   0  -9  13       13.80        7.99     11.89 o
   1  -9  13       47.75       44.99      9.31 o
   2  -9  13        0.69       -7.08      4.72 o
  -4  -8  13       15.81       19.55     10.21 o
  -3  -8  13       71.76       95.56     33.46 o
  -2  -8  13       60.91       86.43     18.99 o
  -1  -8  13      122.17      139.03     37.29 o
   0  -8  13        0.66       23.98     20.12 o
   1  -8  13       67.91       76.86     11.92 o
   2  -8  13       56.32       80.06     10.18 o
   3  -8  13       16.94       24.24     21.54 o
  -5  -7  13       72.56       77.14     14.80 o
  -4  -7  13       63.31       86.08      9.05 o
  -3  -7  13       28.20       30.87     10.57 o
  -2  -7  13        2.47        5.66      4.95 o
  -1  -7  13        0.22       -2.02      7.56 o
   0  -7  13       87.56       95.92     16.58 o
   1  -7  13      301.77      298.13     45.45 o
   2  -7  13        4.09       -8.59      6.61 o
  -5  -6  13       43.47       43.60      7.13 o
  -4  -6  13       59.20       46.37      5.95 o
  -3  -6  13        0.07        2.17      3.63 o
  -2  -6  13      229.00      226.65     41.82 o
  -1  -6  13      227.57      197.98     12.19 o
   0  -6  13      288.29      314.08     13.78 o
   1  -6  13      172.45      193.95     17.97 o
   2  -6  13      206.23      214.63     14.33 o
   3  -6  13       25.86       30.06      6.14 o
   4  -6  13      109.73      107.18     17.14 o
  -6  -5  13       94.42       93.49      7.30 o
  -5  -5  13       11.32       11.91     14.86 o
  -4  -5  13        9.59      -11.42      7.89 o
  -3  -5  13       24.89       25.71      4.42 o
  -2  -5  13      426.13      427.01     20.21 o
  -1  -5  13      307.36      327.80     12.44 o
   0  -5  13        8.85       -0.39     14.17 o
   1  -5  13       16.45       12.60     23.78 o
   2  -5  13       29.35       19.96      5.85 o
   3  -5  13       38.91        8.37      9.55 o
   4  -5  13       44.91       54.13     16.85 o
  -6  -4  13       54.11       36.46      6.25 o
  -5  -4  13      290.18      360.75     27.35 o
  -4  -4  13      181.49      166.34     21.57 o
  -3  -4  13       11.68       -1.38      2.92 o
  -2  -4  13       59.92       72.80      8.79 o
  -1  -4  13      196.91      212.33      9.78 o
   0  -4  13      108.76      105.53     10.50 o
   1  -4  13      136.64      134.95     37.72 o
   2  -4  13       74.40       82.89     10.54 o
   3  -4  13        0.10       -8.38     18.13 o
   4  -4  13        5.21       53.10     31.48 o
  -6  -3  13      126.56      130.64     10.04 o
  -5  -3  13       33.65       44.91      8.59 o
  -4  -3  13      337.38      352.07     33.82 o
  -3  -3  13        3.20        6.60      3.60 o
  -2  -3  13      198.31      159.48     28.80 o
  -1  -3  13       14.72       13.01      4.92 o
   0  -3  13       23.81       18.28      8.19 o
   1  -3  13       41.48       55.63     23.85 o
   2  -3  13       36.77       19.24      6.09 o
   3  -3  13       69.63       63.96     13.11 o
   4  -3  13        2.81       -4.69      9.31 o
  -6  -2  13      138.64      146.80      9.20 o
  -5  -2  13       65.58       71.41     16.58 o
  -4  -2  13       22.59       20.28      4.23 o
  -3  -2  13       38.14       41.01     32.40 o
  -2  -2  13       76.50       64.67     17.47 o
  -1  -2  13       77.85      138.89     13.01 o
   0  -2  13        9.48        4.16      3.34 o
   1  -2  13      197.26      162.45      9.69 o
   2  -2  13       40.53       54.13      6.11 o
   3  -2  13       75.75       85.15      8.98 o
   4  -2  13      378.63      345.90     20.74 o
   5  -2  13      139.27       90.69     36.04 o
  -6  -1  13        9.82        4.62      4.59 o
  -5  -1  13      274.13      310.86     54.00 o
  -4  -1  13      420.94      414.65     28.08 o
  -3  -1  13        4.72        9.51     15.89 o
  -2  -1  13      213.48      159.10     27.32 o
  -1  -1  13      444.17      438.20     14.43 o
   0  -1  13       14.34       40.75     21.57 o
   1  -1  13      252.24      254.38     11.92 o
   2  -1  13      168.94      145.28     13.91 o
   3  -1  13      186.20      163.86     27.71 o
   4  -1  13       53.16       38.88     33.03 o
  -6   0  13        1.05        7.65      9.22 o
  -5   0  13      226.70      178.54     28.21 o
  -4   0  13      648.51      673.94     45.25 o
  -3   0  13      352.89      357.15     48.98 o
  -2   0  13      341.90      317.25     30.02 o
  -1   0  13        6.36       11.89      3.67 o
   0   0  13       11.23        1.71      4.56 o
   1   0  13      259.54      303.06     32.01 o
   2   0  13      367.91      406.02     63.48 o
   3   0  13        1.80      -13.15      9.12 o
   4   0  13       29.83       -2.21     18.10 o
  -6   1  13       75.11       51.39      5.88 o
  -5   1  13       13.86       20.68      4.92 o
  -4   1  13        6.20       19.24      9.58 o
  -3   1  13       44.79       51.04     12.82 o
  -2   1  13      271.28      283.11     11.91 o
  -1   1  13      306.71      320.87     21.77 o
   0   1  13       56.26       26.12     11.53 o
   1   1  13       85.13      120.35     10.51 o
   2   1  13      106.02      108.09      8.73 o
   3   1  13        3.82        2.64      6.61 o
  -6   2  13       96.16       71.21     38.81 o
  -5   2  13       12.02        1.32      3.96 o
  -4   2  13       17.46        5.70      6.97 o
  -3   2  13        0.00       -2.88      2.31 o
  -2   2  13       60.42       55.19     27.51 o
  -1   2  13      538.36      559.54     50.67 o
   0   2  13      116.30      121.15     19.92 o
   1   2  13       12.71       29.97      8.65 o
   2   2  13       16.20        6.63      9.88 o
   3   2  13       11.05        4.00      9.58 o
   4   2  13       82.67      108.11     13.64 o
  -6   3  13       26.51       69.56     28.04 o
  -5   3  13       14.20       17.81     10.87 o
  -4   3  13        2.78       -0.13      2.94 o
  -3   3  13       17.77       28.17      4.13 o
  -2   3  13       12.37       49.87     20.12 o
  -1   3  13      159.80      137.13      9.97 o
   0   3  13       43.18      109.53     12.10 o
   1   3  13      632.56      683.91     28.52 o
   2   3  13      292.58      246.60     16.12 o
   3   3  13       45.56       21.07      7.34 o
   4   3  13        4.06       -0.64      5.09 o
  -5   4  13       25.17        1.32      6.67 o
  -4   4  13      292.27      319.57     15.00 o
  -3   4  13      115.18      149.18      9.05 o
  -2   4  13      154.26      221.80     20.94 o
  -1   4  13       58.42       63.97     17.04 o
   1   4  13      366.60      314.90     74.94 o
   2   4  13        0.03        1.32      7.99 o
  -5   5  13       45.82       31.71      7.27 o
  -4   5  13       61.72       50.07      7.38 o
  -3   5  13        4.16       10.16     13.21 o
  -2   5  13        5.48       12.19     13.58 o
  -1   5  13       44.77       42.51      8.28 o
   0   5  13        0.86       -2.52      3.80 o
   1   5  13       15.85       17.42     19.88 o
   2   5  13       71.29       64.74     14.07 o
   3   5  13      210.30      178.90     17.45 o
  -4   6  13      263.95      252.28     23.65 o
  -3   6  13        6.07       11.26      5.01 o
  -2   6  13        2.67       19.10      5.80 o
  -1   6  13        0.86       21.89     12.91 o
   0   6  13       74.58       96.38     12.89 o
   1   6  13        3.09       44.33     16.45 o
   2   6  13       88.37      114.88     13.21 o
  -3   7  13        0.50       19.55      7.93 o
  -2   7  13      247.98      319.99     22.06 o
  -1   7  13        4.94      -10.01      6.67 o
   0   7  13      164.61      196.20     23.05 o
   1   7  13      161.75      244.32     15.58 o
  -2  -9  14       19.30        6.88     19.42 o
  -1  -9  14        3.60        9.57      5.04 o
   0  -9  14       13.74       17.59     22.49 o
   1  -9  14       24.51        1.10     17.14 o
  -3  -8  14       25.72       46.37     11.23 o
  -2  -8  14        7.63        8.52      5.28 o
  -1  -8  14      256.05      265.25     17.11 o
   0  -8  14      166.56      173.85     36.63 o
   1  -8  14       76.89       44.33     14.40 o
   2  -8  14        8.53      -10.50      7.80 o
  -4  -7  14       99.19      103.58      9.45 o
  -3  -7  14       70.39       63.30     24.90 o
  -2  -7  14        3.52        0.98      3.74 o
  -1  -7  14       89.86       86.32     15.52 o
   0  -7  14      182.86      198.81     11.63 o
   1  -7  14      114.47      102.62     27.02 o
   2  -7  14        7.65        7.27      5.95 o
  -5  -6  14        0.66       -1.98      4.62 o
  -4  -6  14      147.90      166.98     23.75 o
  -3  -6  14       14.85       13.69     11.26 o
  -2  -6  14       33.14       30.07      9.88 o
  -1  -6  14       42.14       41.86     14.27 o
   0  -6  14       42.96       31.04      6.79 o
   1  -6  14       61.33       78.61     16.38 o
   2  -6  14      153.98      204.92     16.18 o
   3  -6  14        0.59       -6.84      4.56 o
  -5  -5  14        8.90        5.95      4.03 o
  -4  -5  14      105.48      109.82     25.14 o
  -3  -5  14      122.28      129.94     57.87 o
  -2  -5  14       92.70      129.87     29.30 o
  -1  -5  14       30.37       82.63     39.27 o
   0  -5  14       54.38       53.19      7.47 o
   1  -5  14       64.67       79.06     25.07 o
   2  -5  14       23.89       29.50     41.68 o
   3  -5  14        0.78        8.64     10.54 o
  -5  -4  14        4.31       -8.03      5.35 o
  -4  -4  14       72.63       69.87     10.60 o
  -3  -4  14      201.86      220.65     12.72 o
  -2  -4  14      177.09      163.23     41.25 o
  -1  -4  14       94.73      121.30      9.77 o
   0  -4  14       85.13       70.22     12.49 o
   1  -4  14       76.93       83.55     10.90 o
   2  -4  14       60.36      157.29     22.59 o
   3  -4  14       71.10       75.44     10.70 o
  -5  -3  14      130.50      165.96     11.25 o
  -4  -3  14      226.84      242.72     22.20 o
  -3  -3  14       58.09       84.03     12.85 o
  -2  -3  14       26.59       25.32      5.52 o
  -1  -3  14       16.15       23.46     19.52 o
   0  -3  14       23.18       14.09      5.25 o
   1  -3  14      140.34      159.73      8.67 o
   2  -3  14      297.66      353.65     53.11 o
   3  -3  14       22.56       26.00      6.32 o
   4  -3  14        6.45        4.62     13.51 o
  -6  -2  14      600.16      651.41     26.30 o
  -5  -2  14       10.08        3.89      3.79 o
  -4  -2  14       68.88       51.65     20.41 o
  -3  -2  14        0.22       -2.55      3.00 o
  -2  -2  14      178.77      216.87     11.62 o
  -1  -2  14       29.82       21.67      5.32 o
   0  -2  14      132.43       85.25     17.27 o
   1  -2  14        8.93        6.92      5.58 o
   2  -2  14       80.74      131.39     18.30 o
   3  -2  14        0.67       -2.84      6.64 o
   4  -2  14        4.33       -4.62      9.58 o
  -6  -1  14        6.76        8.06     11.89 o
  -5  -1  14       14.65        6.58     17.11 o
  -4  -1  14       53.98       73.67     15.33 o
  -3  -1  14      109.61      104.06     11.82 o
  -2  -1  14       33.57       11.90      3.97 o
  -1  -1  14       88.52       87.25      8.79 o
   0  -1  14      108.27      102.66      8.63 o
   1  -1  14        9.04        8.92      5.98 o
   2  -1  14       26.83       40.96     11.82 o
   4  -1  14        3.24       40.49     10.34 o
  -6   0  14       34.57       51.99      7.63 o
  -5   0  14      120.76      130.17      8.72 o
  -4   0  14      527.23      522.24     67.12 o
  -3   0  14      371.59      362.07     11.93 o
  -2   0  14       55.48       47.57      5.83 o
  -1   0  14       39.74       48.03      7.74 o
   0   0  14       96.30       78.50      8.62 o
   1   0  14        0.19       19.27     14.27 o
   2   0  14       29.96       37.09     15.85 o
   3   0  14        4.05       11.89     11.16 o
   4   0  14        4.51       -3.30      4.72 o
  -5   1  14        2.72       -7.36     12.58 o
  -4   1  14       13.43       16.36     18.79 o
  -3   1  14        6.26        8.41      2.46 o
  -2   1  14       89.67       89.34      6.52 o
  -1   1  14       63.67       56.41      8.32 o
   0   1  14       58.41       96.45     23.81 o
   1   1  14       76.98       91.35      8.59 o
   2   1  14      272.26      268.68     15.79 o
   3   1  14       43.22       30.46     11.92 o
  -5   2  14        7.44       20.48      8.59 o
  -4   2  14      131.57      163.17     10.50 o
  -3   2  14       54.92       63.88      5.75 o
  -2   2  14      204.06      219.77     20.05 o
  -1   2  14      182.21      165.34     23.22 o
   0   2  14       93.30       96.65     13.08 o
   1   2  14       12.10       16.28      8.55 o
   2   2  14       44.09       87.81     13.40 o
   3   2  14       59.71       37.13     13.15 o
  -5   3  14       12.67       16.51      5.22 o
  -4   3  14      121.94      108.10      8.41 o
  -3   3  14        6.37       -2.58      3.49 o
  -2   3  14      179.35      208.17     28.64 o
  -1   3  14       14.14       13.44     10.17 o
   0   3  14      234.85      261.56     49.15 o
   1   3  14        3.89        2.37      4.24 o
   2   3  14      370.73      399.56     33.92 o
   3   3  14       89.23       73.93     11.18 o
  -4   4  14       58.25       80.46     15.19 o
  -3   4  14       97.31       74.24      7.86 o
  -2   4  14      271.13      265.56     18.43 o
  -1   4  14       57.85       84.30     11.65 o
   0   4  14       96.53       96.91     11.63 o
   1   4  14       89.25       72.70     22.76 o
   2   4  14      319.63      280.42     15.75 o
  -4   5  14       61.86       87.99      9.18 o
  -3   5  14        0.11       -1.28      4.62 o
  -2   5  14        3.24       -1.81      3.15 o
  -1   5  14      138.23      145.05     14.86 o
   0   5  14       23.35       22.99     17.57 o
   1   5  14        0.01       46.37     15.72 o
  -2   6  14       14.28       12.39      5.54 o
  -1   6  14       72.43       96.20     22.39 o
   0   6  14        1.32       -6.61      6.61 o
  -1  -8  15        2.72       -3.01      4.59 o
   0  -8  15       67.00       74.82     25.10 o
  -3  -7  15        2.34        1.98      5.98 o
  -2  -7  15       13.85        0.66      4.03 o
  -1  -7  15      614.33      553.17     98.16 o
   0  -7  15      227.36      214.23     30.68 o
   1  -7  15       12.20        1.00      5.58 o
  -3  -6  15       94.40      109.39     17.18 o
  -2  -6  15      177.75      179.97      8.91 o
  -1  -6  15        0.54       -7.47     11.56 o
   0  -6  15      235.62      277.69     43.73 o
   1  -6  15       11.10       13.08      6.25 o
   2  -6  15       47.90       70.08     12.54 o
  -4  -5  15        6.05        3.90      3.96 o
  -3  -5  15      291.84      309.68     25.90 o
  -2  -5  15      153.36      145.77     24.74 o
  -1  -5  15       64.25       91.92     43.14 o
   0  -5  15      151.52      138.57      8.79 o
   1  -5  15       16.09       38.66      8.54 o
   2  -5  15        0.34       -6.61      4.60 o
  -4  -4  15      145.63      152.03     33.13 o
  -3  -4  15        7.46       -1.34     31.91 o
  -2  -4  15       29.19       36.18      7.33 o
  -1  -4  15        5.08        7.48      4.92 o
   0  -4  15       61.91       72.64     16.15 o
   1  -4  15        2.24       -0.83     14.83 o
   2  -4  15       18.28       11.89      9.91 o
  -5  -3  15        6.33        3.94      9.55 o
  -4  -3  15        0.20       10.50      7.13 o
  -3  -3  15      191.03      192.63     12.15 o
  -2  -3  15       24.44       47.03      6.63 o
  -1  -3  15        2.50        5.00      6.87 o
   0  -3  15      119.33      123.16     12.49 o
   1  -3  15       19.74       15.15      6.94 o
   2  -3  15      118.96       61.88     25.17 o
   3  -3  15      197.07      269.72     27.88 o
  -5  -2  15       10.41        6.95      6.28 o
  -4  -2  15      300.92      333.85     62.76 o
  -3  -2  15      505.39      573.65     52.91 o
  -2  -2  15        3.84        6.09      9.88 o
  -1  -2  15      179.89      192.08     16.78 o
   0  -2  15       26.89       31.47     12.55 o
   1  -2  15       18.77       26.86     24.87 o
   2  -2  15       37.81       65.53     17.04 o
  -5  -1  15      114.28      124.79      8.80 o
  -4  -1  15        4.12       23.58      8.73 o
  -3  -1  15       91.82      109.33     11.96 o
  -2  -1  15        4.59       15.14     19.19 o
  -1  -1  15       48.34       66.44     18.40 o
   0  -1  15      360.42      365.84     23.42 o
   1  -1  15       22.41       18.85      6.94 o
  -5   0  15       57.43       45.31     26.75 o
  -4   0  15       60.15      100.48     10.83 o
  -3   0  15       18.91        6.61      3.96 o
  -2   0  15       31.39       -9.81      6.54 o
  -1   0  15       94.29       94.93     12.78 o
   0   0  15      238.75      229.95     26.49 o
   1   0  15        1.11       -0.63      3.49 o
   2   0  15        4.96        2.40     12.49 o
  -4   1  15        0.16       -3.68      5.95 o
  -3   1  15      253.94      284.38     13.18 o
  -2   1  15       43.16       36.94      8.25 o
  -1   1  15       18.19        5.63     10.24 o
   0   1  15      201.94      182.06     16.65 o
   1   1  15        0.19       12.55      7.27 o
   2   1  15       65.51       77.29     15.39 o
  -4   2  15        5.45      -13.15     11.16 o
  -3   2  15       12.05       23.25      9.22 o
  -2   2  15        0.02      -11.00      7.33 o
  -1   2  15       73.98      125.86     28.74 o
   0   2  15       40.32       45.15      7.75 o
   1   2  15       86.22      118.46     15.59 o
   2   2  15        3.86       18.98      7.28 o
  -4   3  15       67.29       69.74     23.72 o
  -3   3  15      155.66      202.13     13.84 o
  -2   3  15       29.57       12.44     10.24 o
  -1   3  15       10.51       15.85      8.59 o
   0   3  15      311.42      239.40     18.30 o
   1   3  15      135.21      136.74     13.81 o
  -3   4  15      150.35      186.02     27.25 o
  -2   4  15       70.58      161.19     18.96 o
  -1   4  15       54.57       64.67     10.23 o
   0   4  15        7.72       18.04     18.50 o
  -2  -5  16      390.98      423.95     66.16 o
  -1  -5  16        8.88       -0.41      6.61 o
   0  -5  16        0.27        0.60      6.00 o
  -3  -4  16       77.93      109.22     41.65 o
  -2  -4  16       35.52       56.39     10.21 o
  -1  -4  16       22.33       29.87      8.08 o
   0  -4  16       38.25       35.64      7.81 o
   1  -4  16        4.67       17.11      7.20 o
  -3  -3  16        0.06        3.30      4.62 o
  -2  -3  16       20.02       -8.75      8.22 o
  -1  -3  16       17.32       11.29      8.89 o
   0  -3  16        9.72       12.55      5.28 o
  -3  -2  16       57.47       46.77      8.46 o
  -2  -2  16      187.87      190.36     21.73 o
  -1  -2  16       30.47       24.29      4.93 o
   0  -2  16       31.79       27.11     31.38 o
   1  -2  16        4.09       15.85      8.59 o
  -3  -1  16        2.89       -0.66      6.01 o
  -2  -1  16      369.91      424.60     30.85 o
  -1  -1  16       47.82       73.88      8.16 o
   0  -1  16       91.66      123.44     18.43 o
   1  -1  16       28.99       -7.99      5.95 o
  -3   0  16       32.05       29.13      7.20 o
  -2   0  16       18.14       20.88     10.93 o
  -1   0  16       25.03       19.82     34.65 o
   0   0  16       55.65       69.92     19.42 o
   1   0  16       99.44      126.91     13.68 o
  -3   1  16      183.59      186.31     19.19 o
  -2   1  16      131.16      158.27     34.05 o
  -1   1  16       16.90       51.39     14.00 o
   0   1  16        4.39       20.79      8.85 o
  -2   2  16       47.90       25.99     19.12 o
  -1   2  16       14.22       15.85      6.54 o
   0   2  16       61.60       31.11     11.16 o
 
